# Supplementary material for: RNA cis-regulators are important for Streptococcus pneumoniae in vivo success
Source: PLoS Genet. 2024 Mar 5;20(3):e1011188. doi: 10.1371/journal.pgen.1011188 (PMC10942264; doi:10.1371/journal.pgen.1011188)
Supplement: S1 Table — (XLSX) [file pgen.1011188.s001.xlsx]

## Sheet: Table S1 - Sequence Accessions
RNA regulator sequences
0178_FMN
NC_008533.2/174006-173892
NZ_CP035244.1/171647-171533
NZ_CP038251.1/172099-171985
NZ_CP035254.1/225292-225178
NZ_CP035253.1/185874-185760
NC_003028.3/171686-171572
NZ_CP035249.1/171737-171623
NZ_CP035248.1/168447-168333
NZ_CP035260.1/169527-169413
NZ_CP035261.1/211126-211012
NZ_CP035263.1/172743-172629
NZ_CP035262.1/173324-173210
NZ_CP035257.1/202491-202377
NZ_CP038253.1/189506-189392
NZ_CP035245.1/206165-206051
NZ_CP035251.1/177898-177784
NZ_CP035252.1/177805-177691
NZ_CP035241.1/166772-166658
NZ_CP035236.1/173175-173061
NZ_CP035259.1/186652-186538
NZ_CP035258.1/186642-186528
NZ_CP035243.1/211806-211692
NZ_CP035242.1/208628-208514
NZ_CP035255.1/172508-172394
NZ_CP035256.1/212179-212065
NZ_CP035237/192679-192565
NZ_CP035235.1/210250-210136
NZ_CP035234.1/174863-174749
NZ_CP035246.1/177533-177419
NZ_CP035247.1/177085-176971
NZ_CP038252.1/174465-174351
NZ_CP035264.1/199859-199745
NZ_CP035265.1/163763-163649
0488_FMN
NC_008533.2/440976-441210
NZ_CP035244.1/448684-448918
NZ_CP038251.1/447493-447727
NZ_CP035254.1/483486-483720
NZ_CP035253.1/444080-444314
NC_003028.3/467152-467386
NZ_CP035249.1/453092-453326
NZ_CP035248.1/459329-459563
NZ_CP035260.1/431862-432096
NZ_CP035261.1/481148-481382
NZ_CP035263.1/439056-439290
NZ_CP035262.1/437819-438053
NZ_CP035257.1/471787-472021
NZ_CP038253.1/460881-461115
NZ_CP035245.1/453076-453294
NZ_CP035251.1/436450-436684
NZ_CP035252.1/436357-436591
NZ_CP035241.1/420762-420996
NZ_CP035236.1/464320-464554
NZ_CP035259.1/439733-439967
NZ_CP035258.1/444966-445200
NZ_CP035243.1/477746-477980
NZ_CP035242.1/1831564-1831330
NZ_CP035255.1/467101-467335
NZ_CP035256.1/506937-507171
NZ_CP035237/492216-492450
NZ_CP035235.1/489973-490207
NZ_CP035234.1/453357-453591
NZ_CP035246.1/447304-447548
NZ_CP035247.1/446878-447122
NZ_CP038252.1/1709082-1708848
NZ_CP035264.1/499491-499725
NZ_CP035265.1/463392-463626
0408_Glycine
NC_008533.2/376440-376528
NZ_CP035244.1/383677-383765
NZ_CP038251.1/382486-382574
NZ_CP035254.1/414756-414844
NZ_CP035253.1/375350-375438
NC_003028.3/387494-387582
NZ_CP035249.1/388128-388216
NZ_CP035248.1/393373-393461
NZ_CP035260.1/373241-373329
NZ_CP035261.1/416034-416122
NZ_CP035263.1/378945-379033
NZ_CP035262.1/380872-380960
NZ_CP035257.1/393907-393995
NZ_CP038253.1/383018-383106
NZ_CP035245.1/394541-394629
NZ_CP035251.1/379532-379620
NZ_CP035252.1/378194-378282
NZ_CP035241.1/355699-355787
NZ_CP035236.1/402533-402621
NZ_CP035259.1/383019-383107
NZ_CP035258.1/388252-388340
NZ_CP035243.1/410297-410385
NZ_CP035242.1/1899013-1898925
NZ_CP035255.1/392269-392357
NZ_CP035256.1/432125-432213
NZ_CP035237/412456-412544
NZ_CP035235.1/423543-423631
NZ_CP035234.1/388350-388438
NZ_CP035246.1/388709-388797
NZ_CP035247.1/388283-388371
NZ_CP038252.1/1788751-1788663
NZ_CP035264.1/434712-434800
NZ_CP035265.1/398614-398702
0701_PyrR
NC_008533.2/631790-631894
NZ_CP035244.1/641694-641798
NZ_CP038251.1/645419-645523
NZ_CP035254.1/688602-688706
NZ_CP035253.1/662522-662626
NC_003028.3/668006-668110
NZ_CP035249.1/656219-656323
NZ_CP035248.1/661307-661411
NZ_CP035260.1/618833-618937
NZ_CP035261.1/669017-669121
NZ_CP035263.1/638326-638430
NZ_CP035262.1/635271-635375
NZ_CP035257.1/667987-668091
NZ_CP038253.1/651003-651107
NZ_CP035245.1/640437-640541
NZ_CP035251.1/633864-633968
NZ_CP035252.1/633824-633928
NZ_CP035241.1/603736-603840
NZ_CP035236.1/659675-659779
NZ_CP035259.1/632587-632691
NZ_CP035258.1/637806-637910
NZ_CP035243.1/671049-671153
NZ_CP035242.1/1637718-1637614
NZ_CP035255.1/658667-658771
NZ_CP035256.1/689095-689199
NZ_CP035237/681887-681991
NZ_CP035235.1/686295-686399
NZ_CP035234.1/649456-649560
NZ_CP035246.1/643199-643303
NZ_CP035247.1/641428-641532
NZ_CP038252.1/1044661-1044765
NZ_CP035264.1/693358-693462
NZ_CP035265.1/658650-658754
1278_PyrR
NC_008533.2/1168506-1168374
NZ_CP035244.1/1203672-1203540
NZ_CP038251.1/1181910-1181778
NZ_CP035254.1/1201843-1201711
NZ_CP035253.1/1175765-1175633
NC_003028.3/1214364-1214232
NZ_CP035249.1/1212560-1212428
NZ_CP035248.1/1188929-1188797
NZ_CP035260.1/1145455-1145323
NZ_CP035261.1/1208801-1208669
NZ_CP035263.1/1210211-1210079
NZ_CP035262.1/1210709-1210577
NZ_CP035257.1/1228491-1228359
NZ_CP038253.1/1211983-1211851
NZ_CP035245.1/1175974-1175842
NZ_CP035251.1/1180413-1180281
NZ_CP035252.1/1168861-1168729
NZ_CP035241.1/1136222-1136090
NZ_CP035236.1/1201128-1200996
NZ_CP035259.1/1193960-1193828
NZ_CP035258.1/1196776-1196644
NZ_CP035243.1/1222469-1222337
NZ_CP035242.1/1085800-1085932
NZ_CP035255.1/1223030-1222898
NZ_CP035256.1/1251993-1251861
NZ_CP035237/893382-893514
NZ_CP035235.1/867039-867171
NZ_CP035234.1/1216390-1216258
NZ_CP035246.1/918833-918701
NZ_CP035247.1/888892-889024
NZ_CP038252.1/1578673-1578541
NZ_CP035264.1/1214611-1214479
NZ_CP035265.1/1179838-1179706
1286_PyrR
NC_008533.2/1174652-1174775
NZ_CP035244.1/1209616-1209739
NZ_CP038251.1/1187853-1187976
NZ_CP035254.1/1207989-1208112
NZ_CP035253.1/1181911-1182034
NC_003028.3/1220356-1220479
NZ_CP035249.1/1218561-1218684
NZ_CP035248.1/1194881-1195004
NZ_CP035260.1/1151446-1151569
NZ_CP035261.1/1214848-1214971
NZ_CP035263.1/1216357-1216480
NZ_CP035262.1/1216855-1216978
NZ_CP035257.1/1234434-1234557
NZ_CP038253.1/1218030-1218153
NZ_CP035245.1/1182022-1182145
NZ_CP035251.1/1186508-1186631
NZ_CP035252.1/1174956-1175079
NZ_CP035241.1/1142269-1142392
NZ_CP035236.1/1207372-1207495
NZ_CP035259.1/1200104-1200227
NZ_CP035258.1/1202922-1203045
NZ_CP035243.1/1228566-1228689
NZ_CP035242.1/1079703-1079580
NZ_CP035255.1/1228973-1229096
NZ_CP035256.1/1257936-1258059
NZ_CP035237/887439-887316
NZ_CP035235.1/861096-860973
NZ_CP035234.1/1222333-1222456
NZ_CP035246.1/924824-924947
NZ_CP035247.1/882901-882778
NZ_CP038252.1/1584665-1584788
NZ_CP035264.1/1220749-1220874
NZ_CP035265.1/1185878-1186003
1847_Guanine
NC_008533.2/1642357-1642452
NZ_CP035244.1/1681477-1681572
NZ_CP038251.1/1658750-1658845
NZ_CP035254.1/1712611-1712706
NZ_CP035253.1/1684512-1684607
NC_003028.3/1754791-1754886
NZ_CP035249.1/1734421-1734516
NZ_CP035248.1/1670371-1670466
NZ_CP035260.1/1598396-1598491
NZ_CP035261.1/1689192-1689287
NZ_CP035263.1/1706487-1706582
NZ_CP035262.1/1713064-1713159
NZ_CP035257.1/1752100-1752195
NZ_CP038253.1/1709025-1709120
NZ_CP035245.1/1644008-1644103
NZ_CP035251.1/1696876-1696971
NZ_CP035252.1/1725101-1725196
NZ_CP035241.1/1603213-1603308
NZ_CP035236.1/1686431-1686526
NZ_CP035259.1/1677293-1677388
NZ_CP035258.1/1673647-1673742
NZ_CP035243.1/1736143-1736238
NZ_CP035242.1/585143-585048
NZ_CP035255.1/1750943-1751038
NZ_CP035256.1/1774823-1774918
NZ_CP035237/1677915-1678010
NZ_CP035235.1/1732392-1732487
NZ_CP035234.1/1694240-1694335
NZ_CP035246.1/1642208-1642303
NZ_CP035247.1/1642155-1642250
NZ_CP038252.1/440925-440830
NZ_CP035264.1/1709438-1709533
NZ_CP035265.1/1672843-1672938
1069_TrpT-box
NC_008533.2/967936-968153
NZ_CP035244.1/965977-966194
NZ_CP038251.1/971467-971684
NZ_CP035254.1/1013649-1013866
NZ_CP035253.1/987569-987786
NC_003028.3/1005306-1005523
NZ_CP035249.1/1012131-1012348
NZ_CP035248.1/988187-988404
NZ_CP035260.1/947410-947627
NZ_CP035261.1/1007581-1007798
NZ_CP035263.1/1175580-1175363
NZ_CP035262.1/1176074-1175857
NZ_CP035257.1/1029489-1029706
NZ_CP038253.1/1012908-1013125
NZ_CP035245.1/987238-987455
NZ_CP035251.1/980366-980583
NZ_CP035252.1/974686-974903
NZ_CP035241.1/935080-935297
NZ_CP035236.1/1004948-1005165
NZ_CP035259.1/987317-987534
NZ_CP035258.1/991378-991595
NZ_CP035243.1/1026533-1026750
NZ_CP035242.1/1282962-1282745
NZ_CP035255.1/986125-986342
NZ_CP035256.1/1016496-1016713
NZ_CP035237/1049878-1050095
NZ_CP035235.1/1105681-1105464
NZ_CP035234.1/977463-977680
NZ_CP035246.1/1091634-1091417
NZ_CP035247.1/1089870-1089653
NZ_CP038252.1/1412401-1412184
NZ_CP035264.1/1023562-1023779
NZ_CP035265.1/988867-989084
0716_TPP
NC_008533.2/646767-646855
NZ_CP035244.1/656051-656139
NZ_CP038251.1/659776-659864
NZ_CP035254.1/703538-703626
NZ_CP035253.1/677458-677546
NC_003028.3/681820-681908
NZ_CP035249.1/668309-668397
NZ_CP035248.1/673397-673485
NZ_CP035260.1/635197-635285
NZ_CP035261.1/684036-684124
NZ_CP035263.1/652667-652755
NZ_CP035262.1/649674-649762
NZ_CP035257.1/682416-682504
NZ_CP038253.1/665887-665975
NZ_CP035245.1/652538-652626
NZ_CP035251.1/645955-646043
NZ_CP035252.1/645915-646003
NZ_CP035241.1/618756-618844
NZ_CP035236.1/674104-674192
NZ_CP035259.1/648817-648905
NZ_CP035258.1/654036-654124
NZ_CP035243.1/686059-686147
NZ_CP035242.1/1622708-1622620
NZ_CP035255.1/673062-673150
NZ_CP035256.1/703490-703578
NZ_CP035237/700228-700316
NZ_CP035235.1/700652-700740
NZ_CP035234.1/663813-663901
NZ_CP035246.1/659837-659925
NZ_CP035247.1/658066-658154
NZ_CP038252.1/1056767-1056855
NZ_CP035264.1/708378-708466
NZ_CP035265.1/673670-673758
0719_TPP
NC_008533.2/643885-643973
NZ_CP035244.1/653215-653303
NZ_CP038251.1/656940-657028
NZ_CP035254.1/700702-700790
NZ_CP035253.1/674622-674710
NC_003028.3/684650-684738
NZ_CP035249.1/671145-671233
NZ_CP035248.1/676233-676321
NZ_CP035260.1/632361-632449
NZ_CP035261.1/681116-681204
NZ_CP035263.1/649837-649925
NZ_CP035262.1/646792-646880
NZ_CP035257.1/679496-679584
NZ_CP038253.1/663051-663139
NZ_CP035245.1/655413-655501
NZ_CP035251.1/648830-648918
NZ_CP035252.1/648790-648878
NZ_CP035241.1/615836-615924
NZ_CP035236.1/671184-671272
NZ_CP035259.1/645935-646023
NZ_CP035258.1/651154-651242
NZ_CP035243.1/683139-683227
NZ_CP035242.1/1625628-1625540
NZ_CP035255.1/670180-670268
NZ_CP035256.1/700608-700696
NZ_CP035237/697397-697485
NZ_CP035235.1/697816-697904
NZ_CP035234.1/660977-661065
NZ_CP035246.1/657001-657089
NZ_CP035247.1/655230-655318
NZ_CP038252.1/1059597-1059685
NZ_CP035264.1/705458-705546
NZ_CP035265.1/670750-670838
0726_TPP
NC_008533.2/653556-653458
NZ_CP035244.1/662840-662742
NZ_CP038251.1/666565-666467
NZ_CP035254.1/710328-710230
NZ_CP035253.1/684248-684150
NC_003028.3/691441-691343
NZ_CP035249.1/677935-677837
NZ_CP035248.1/683023-682925
NZ_CP035260.1/641988-641890
NZ_CP035261.1/690828-690730
NZ_CP035263.1/659458-659360
NZ_CP035262.1/656480-656382
NZ_CP035257.1/689206-689108
NZ_CP038253.1/672676-672578
NZ_CP035245.1/662203-662105
NZ_CP035251.1/655622-655524
NZ_CP035252.1/655582-655484
NZ_CP035241.1/625547-625449
NZ_CP035236.1/680894-680796
NZ_CP035259.1/655608-655510
NZ_CP035258.1/660827-660729
NZ_CP035243.1/692850-692752
NZ_CP035242.1/1615917-1616015
NZ_CP035255.1/679868-679770
NZ_CP035256.1/710296-710198
NZ_CP035237/707018-706920
NZ_CP035235.1/708864-708766
NZ_CP035234.1/672025-671927
NZ_CP035246.1/666627-666529
NZ_CP035247.1/664856-664758
NZ_CP038252.1/1066387-1066289
NZ_CP035264.1/715170-715072
NZ_CP035265.1/680462-680364
2199_TPP
NC_008533.2/2006430-2006328
NZ_CP035244.1/2058986-2058884
NZ_CP038251.1/2031961-2031859
NZ_CP035254.1/2078310-2078208
NZ_CP035253.1/2090627-2090525
NC_003028.3/2121377-2121275
NZ_CP035249.1/2100388-2100286
NZ_CP035248.1/2034427-2034325
NZ_CP035260.1/1960386-1960284
NZ_CP035261.1/2045227-2045125
NZ_CP035263.1/2105903-2105801
NZ_CP035262.1/2077051-2076949
NZ_CP035257.1/2119576-2119474
NZ_CP038253.1/2116223-2116121
NZ_CP035245.1/1999038-1998936
NZ_CP035251.1/2058741-2058639
NZ_CP035252.1/2125638-2125536
NZ_CP035241.1/1961883-1961781
NZ_CP035236.1/2060251-2060149
NZ_CP035259.1/2039148-2039046
NZ_CP035258.1/2078125-2078023
NZ_CP035243.1/2101499-2101397
NZ_CP035242.1/2086818-2086716
NZ_CP035255.1/2117063-2116961
NZ_CP035256.1/2183840-2183738
NZ_CP035237/2072989-2072887
NZ_CP035235.1/2111152-2111050
NZ_CP035234.1/2068825-2068723
NZ_CP035246.1/2009308-2009206
NZ_CP035247.1/2010964-2010862
NZ_CP038252.1/2098939-2098837
NZ_CP035264.1/2081321-2081219
NZ_CP035265.1/2044826-2044724
Downstream Protein Sequence Coordinates used for comparison
SP_0178
NC_003028.3/171438-170338
CP038252.1/174217-173117
CP035236.1/172927-171827
CP038253.1/189258-188158
CP035257.1/202243-201143
CP035260.1/169279-168179
CP035255.1/172260-171160
CP035256.1/211931-210831
CP035258.1/186394-185294
CP035259.1/186404-185304
CP035242.1/208380-207280
CP035243.1/211558-210458
CP035249.1/171488-170388
CP035251.1/177649-176549
CP035252.1/177556-176456
CP035234.1/174615-173515
CP035235.1/210002-208902
CP035244.1/171400-170300
CP038251.1/171851-170751
CP035246.1/177285-176185
CP035247.1/176837-175737
CP035248.1/168198-167098
CP035253.1/185626-184526
CP035254.1/225044-223944
CP035262.1/173075-171975
CP035263.1/172494-171394
NC_008533.2/173759-172659
CP035264.1/199611-198511
CP035265.1/163515-162415
CP035241.1/166524-165424
CP035261.1/210878-209778
NZ_CP035237.1/192431-191331
CP035245.1/205917-204817
SP_0488
NC_003028.3/467551-468114
CP035245.1/453459-454022
CP038252.1/1708683-1708120
CP035246.1/447713-448276
CP035247.1/447287-447850
CP035255.1/467500-468063
CP035256.1/507336-507899
CP035260.1/432261-432824
CP035264.1/499890-500453
CP035265.1/463791-464354
NZ_CP035237.1/492615-493178
CP035257.1/472186-472749
NC_008533.2/441375-441938
CP035234.1/453756-454319
CP035235.1/490372-490935
CP035244.1/449083-449646
CP038251.1/447892-448455
CP035248.1/459728-460291
CP035249.1/453491-454054
CP035251.1/436849-437412
CP035252.1/436756-437319
CP038253.1/461280-461843
CP035236.1/464719-465282
CP035241.1/421161-421724
CP035242.1/1831165-1830602
CP035243.1/478145-478708
CP035253.1/444479-445042
CP035254.1/483885-484448
CP035258.1/445365-445928
CP035259.1/440132-440695
CP035261.1/481547-482110
CP035262.1/438218-438781
CP035263.1/439455-440018
SP_0408
NC_003028.3/387673-388995
CP038252.1/1788572-1787250
CP035263.1/379124-380446
CP035241.1/355878-357200
CP035261.1/416213-417535
CP035253.1/375529-376851
CP035254.1/414935-416257
CP035251.1/379711-381033
CP035252.1/378373-379695
CP035255.1/392448-393770
CP035236.1/402712-404034
CP035242.1/1898834-1897512
CP035243.1/410476-411798
CP035256.1/432304-433626
CP038253.1/383197-384519
CP035257.1/394086-395408
CP035258.1/388431-389753
CP035260.1/373420-374742
CP035245.1/394720-396042
CP035249.1/388307-389629
CP035259.1/383198-384520
CP035264.1/434891-436213
CP035265.1/398793-400115
NC_008533.2/376619-377941
CP035246.1/388888-390210
CP035247.1/388462-389784
CP035262.1/381051-382373
NZ_CP035237.1/412635-413951
CP035248.1/393552-394874
CP035234.1/388529-389845
CP035235.1/423722-425038
CP035244.1/383856-385172
CP038251.1/382665-383981
SP_0701
NC_003028.3/668161-668862
CP038252.1/1044816-1045517
CP035248.1/661462-662163
CP035249.1/656374-657075
CP035245.1/640592-641293
CP035258.1/637961-638662
CP035259.1/632742-633443
NZ_CP035237.1/682042-682743
CP035241.1/603891-604592
CP035264.1/693513-694214
CP035265.1/658805-659506
CP035236.1/659830-660531
CP035246.1/643354-644055
CP035247.1/641583-642284
CP035255.1/658822-659523
CP035256.1/689250-689951
CP035260.1/618988-619689
CP035263.1/638481-639182
CP035257.1/668142-668843
CP035251.1/634019-634720
CP035252.1/633979-634680
NC_008533.2/631945-632646
CP035262.1/635426-636127
CP035253.1/662677-663378
CP035254.1/688757-689458
CP038253.1/651158-651859
CP035242.1/1637563-1636862
CP035243.1/671204-671905
CP035234.1/649611-650312
CP035235.1/686450-687151
CP035244.1/641849-642550
CP038251.1/645574-646275
CP035261.1/669172-669873
SP_1278
NC_003028.3/1214220-1213699
NC_008533.2/1168362-1167841
CP035236.1/1200984-1200463
CP035234.1/1216246-1215725
CP035235.1/867183-867704
CP035241.1/1136078-1135557
CP035242.1/1085944-1086465
CP035243.1/1222325-1221804
CP035244.1/1203528-1203007
CP038251.1/1181766-1181245
CP035245.1/1175830-1175309
CP035246.1/918689-918168
CP035247.1/889036-889557
CP035248.1/1188785-1188264
CP035249.1/1212416-1211895
CP038252.1/1578529-1578008
CP035251.1/1180269-1179748
CP035252.1/1168717-1168196
CP035253.1/1175621-1175100
CP035254.1/1201699-1201178
CP038253.1/1211839-1211318
CP035257.1/1228347-1227826
CP035258.1/1196632-1196111
CP035259.1/1193816-1193295
CP035261.1/1208657-1208136
CP035262.1/1210565-1210044
CP035263.1/1210067-1209546
CP035264.1/1214467-1213946
CP035265.1/1179694-1179173
NZ_CP035237.1/893526-894047
CP035255.1/1222886-1222365
CP035256.1/1251849-1251328
CP035260.1/1145311-1144790
SP_1286
NC_003028.3/1220502-1221785
CP035249.1/1218707-1219990
CP038252.1/1584811-1586094
CP035246.1/924970-926253
CP035247.1/882755-881472
CP035255.1/1229119-1230402
CP035256.1/1258082-1259365
CP035260.1/1151592-1152875
CP035243.1/1228712-1229995
CP035251.1/1186654-1187937
CP035252.1/1175102-1176385
NC_008533.2/1174798-1176081
CP035236.1/1207518-1208801
CP035242.1/1079557-1078274
CP035245.1/1182168-1183451
CP035258.1/1203068-1204351
CP035259.1/1200250-1201533
CP035262.1/1217001-1218284
CP035263.1/1216503-1217786
CP035241.1/1142415-1143698
CP035253.1/1182057-1183340
CP035254.1/1208135-1209418
CP038253.1/1218176-1219459
CP035257.1/1234580-1235863
NZ_CP035237.1/887293-886010
CP035234.1/1222479-1223762
CP035235.1/860950-859667
CP035244.1/1209762-1211045
CP038251.1/1187999-1189282
CP035264.1/1220895-1222178
CP035265.1/1186024-1187307
CP035261.1/1214994-1216277
CP035248.1/1195027-1196310
SP_1847
NC_003028.3/1755277-1755858
CP038252.1/440439-439858
CP035253.1/1685007-1685588
CP035254.1/1713106-1713687
CP035236.1/1686926-1687507
CP035245.1/1644454-1645035
CP035246.1/1642703-1643284
CP035247.1/1642650-1643231
CP035263.1/1706982-1707563
NC_008533.2/1642852-1643433
CP035241.1/1603708-1604289
CP035242.1/584647-584066
CP035243.1/1736639-1737220
CP035248.1/1670866-1671447
CP035249.1/1734916-1735497
CP035251.1/1697371-1697952
CP035258.1/1674142-1674723
CP035259.1/1677788-1678369
CP035260.1/1598891-1599472
CP035262.1/1713559-1714140
CP035264.1/1709933-1710514
CP035265.1/1673338-1673919
NZ_CP035237.1/1678410-1678991
CP035252.1/1725596-1726177
CP035255.1/1751438-1752019
CP035256.1/1775318-1775899
CP035261.1/1689687-1690268
CP035234.1/1694735-1695316
CP035235.1/1732887-1733468
CP035244.1/1681972-1682553
CP038251.1/1659245-1659826
CP038253.1/1709520-1710101
CP035257.1/1752595-1753176
SP_1069
NZ_CP035237.1/1050208-1051212
NC_003028.3/1005636-1006640
CP038252.1/1412071-1411067
CP035258.1/991708-992712
CP035259.1/987647-988651
CP035241.1/935410-936414
CP035245.1/987568-988572
CP035246.1/1091304-1090300
CP035247.1/1089540-1088536
CP035253.1/987899-988903
CP035254.1/1013979-1014983
CP035255.1/986455-987459
CP035256.1/1016826-1017830
CP038253.1/1013238-1014242
CP035257.1/1029819-1030823
CP035260.1/949162-950166
CP035261.1/1007911-1008915
CP035264.1/1023892-1024896
CP035265.1/989197-990201
NC_008533.2/968266-969270
CP035236.1/1006699-1007703
CP035251.1/980696-981700
CP035252.1/975016-976020
CP035262.1/1175744-1174740
CP035263.1/1175250-1174246
CP035242.1/1282632-1281628
CP035243.1/1026863-1027867
CP035234.1/977793-978797
CP035235.1/1105351-1104347
CP035244.1/966307-967311
CP035248.1/988517-989521
CP038251.1/971797-972801
CP035249.1/1012461-1013465
SP_0716
NC_003028.3/682123-682791
NC_008533.2/644188-644856
CP035246.1/657304-657972
CP035247.1/655533-656201
CP038252.1/1057070-1057738
CP038253.1/663354-664022
CP035260.1/632664-633332
CP035263.1/650140-650808
NZ_CP035237.1/697701-698369
CP035248.1/673700-674368
CP035249.1/668612-669280
CP035234.1/661280-661948
CP035235.1/698119-698787
CP035244.1/653518-654186
CP038251.1/657243-657911
CP035241.1/616139-616807
CP035261.1/681419-682087
CP035262.1/647095-647763
CP035236.1/671487-672155
CP035242.1/1625325-1624657
CP035243.1/683442-684110
CP035253.1/674925-675593
CP035254.1/701005-701673
CP035255.1/670483-671151
CP035256.1/700911-701579
CP035257.1/679799-680467
CP035258.1/651457-652125
CP035259.1/646238-646906
CP035251.1/646258-646926
CP035252.1/646218-646886
CP035245.1/652841-653509
CP035264.1/705761-706429
CP035265.1/671053-671721
SP_0719
NC_003028.3/685000-685560
CP035248.1/676583-677143
CP035249.1/671495-672055
CP035246.1/660186-660746
CP035247.1/658415-658975
CP035251.1/649181-649741
CP035252.1/649141-649701
CP038252.1/1059947-1060506
NZ_CP035237.1/700578-701138
CP035236.1/674454-675014
CP035242.1/1622358-1621798
CP035243.1/686409-686969
CP035245.1/655763-656323
CP035255.1/673412-673972
CP035256.1/703840-704400
CP035257.1/682766-683326
CP035258.1/654386-654946
CP035259.1/649167-649727
CP035260.1/635547-636107
CP035261.1/684386-684946
CP035262.1/650024-650584
CP035264.1/708729-709289
CP035265.1/674021-674581
NC_008533.2/647116-647676
CP035234.1/665585-666145
CP035235.1/702424-702984
CP035244.1/656400-656960
CP038251.1/660125-660685
CP035253.1/677807-678367
CP035254.1/703887-704447
CP038253.1/666236-666796
CP035263.1/653017-653577
CP035241.1/619106-619666
SP_0726
NZ_CP035237.1/706836-706045
NC_003028.3/691259-690468
CP035234.1/671843-671052
CP035235.1/708682-707891
CP035244.1/662658-661867
CP038251.1/666383-665592
CP038252.1/1066205-1065414
CP035236.1/680712-679921
CP035251.1/655440-654649
CP035252.1/655400-654609
CP038253.1/672494-671703
CP035257.1/689024-688233
CP035260.1/641806-641015
NC_008533.2/653374-652583
CP035242.1/1616099-1616890
CP035243.1/692668-691877
CP035245.1/662021-661230
CP035246.1/666445-665654
CP035247.1/664674-663883
CP035248.1/682841-682050
CP035249.1/677753-676962
CP035258.1/660645-659854
CP035259.1/655426-654635
CP035263.1/659276-658485
CP035264.1/714988-714197
CP035265.1/680280-679489
CP035253.1/684066-683275
CP035254.1/710146-709355
CP035241.1/625365-624574
CP035261.1/690646-689855
CP035255.1/679686-678880
CP035256.1/710114-709308
CP035262.1/656298-655492
SP_2199
NC_003028.3/2121204-2120914
CP038252.1/2098766-2098476
CP038253.1/2116050-2115760
CP035257.1/2119403-2119113
CP035264.1/2081149-2080859
CP035265.1/2044654-2044364
CP035236.1/2060079-2059789
CP035234.1/2068652-2068362
CP035235.1/2110979-2110689
CP035242.1/2086645-2086355
CP035243.1/2101326-2101036
CP035244.1/2058813-2058523
CP038251.1/2031788-2031498
CP035253.1/2090454-2090164
CP035254.1/2078137-2077847
NZ_CP035237.1/2072816-2072526
NC_008533.2/2006257-2005967
CP035241.1/1961710-1961420
CP035245.1/1998865-1998575
CP035246.1/2009135-2008845
CP035247.1/2010791-2010501
CP035248.1/2034254-2033964
CP035249.1/2100215-2099925
CP035251.1/2058568-2058278
CP035252.1/2125465-2125175
CP035255.1/2116890-2116600
CP035256.1/2183667-2183377
CP035260.1/1960213-1959923
CP035261.1/2045054-2044764
CP035262.1/2076878-2076588
CP035263.1/2105730-2105440
CP035258.1/2077952-2077662
CP035259.1/2038975-2038685
