# Supplementary material for: RNA cis-regulators are important for Streptococcus pneumoniae in vivo success
Source: PLoS Genet. 2024 Mar 5;20(3):e1011188. doi: 10.1371/journal.pgen.1011188 (PMC10942264; doi:10.1371/journal.pgen.1011188)
Supplement: S2 Table — Medium is made, filter sterilized and used within 3 days of creation. (XLSX) [file pgen.1011188.s002.xlsx]

## Sheet: Table S2 - CDM components
	Stock Solution (% or g/100mL unless noted otherwise	per 100 mL		Final Concentration (ug/mL unless noted)
Uracil	0.1	2	ml	20
Adenine	0.016	3.125	ml	5
Ca-pantothenate	0.1	0.12	ml	1.2
Nicotinic acid	0.03	0.1	ml	0.3
Pyridoxine.HCl	0.07	0.0428	ml	0.3
Thiamine.HCl	0.09	0.033	ml	0.3
Riboflavin	0.002	0.7	ml	0.14
Biotin	0.0035	0.0017	ml	0.6 ng/mL
K2HPO4		0.85	g	8500
NaOAc		0.2	g	2000
NaHCO3		0.04	g	400
MgCl2.6H2O		0.05	g	500
CaCl2	0.6	0.1	ml	6
CuSO4.5H2O	0.1	0.05	ml	0.5
ZnSO4.7H2O	0.3	0.016	ml	0.48
MnSO4.4H2O	0.07	0.0286	ml	0.2
Ala	4	222.8	ul	89
Arg	8	217.6	ul	174
Asn	8	165	ul	132
Asp	4	332.8	ul	133
Cys	8	604.8	ul	484
Gln	4	365	ul	146
Glu	8	183.6	ul	147
Gly	12	62.4	ul	75
His	8	194	ul	155
Ile	4	327.6	ul	131
Leu	4	327.6	ul	131
Lys	8	182.6	ul	146
Met	4	372.6	ul	149
Phe	4	412.6	ul	165
Pro	4	287.6	ul	115
Ser	4	262.6	ul	105
Thr	4	297.6	ul	119
Trp	4	510	ul	204
Tyr	4	452.6	ul	181
Val	4	292.6	ul	117
Added immediately before use
Glucose	1 M	2.8	mL	28 mM
Choline.HCl	0.3	0.16	mL	4.8
FeSO4.7H2O	0.04	0.125	mL	0.5
Catalase	1 mg(5000U)/mL	0.6	mL	30 U/mL
Oxyrase		0.5	mL	5 uL/mL
Ligands not typically in complete CDM added in + Ligand condition
Guanine				50 ug/mL
