# Supplementary material for: RNA cis-regulators are important for Streptococcus pneumoniae in vivo success
Source: PLoS Genet. 2024 Mar 5;20(3):e1011188. doi: 10.1371/journal.pgen.1011188 (PMC10942264; doi:10.1371/journal.pgen.1011188)
Supplement: S3 Table — Statistical significance of difference between each mutant to the WTC is noted. Growth parameters derived from curves in Figs 6D, 7D and 7E. (XLSX) [file pgen.1011188.s003.xlsx]

## Sheet: Table S3 - Growth Parameters
Summarized data from Fig. S3
CDM NO LIGAND		Doubling time (min)	st. dev	Absolute growth rate (min -1)	st. dev	Relative Growth Rate	st. dev	Significance	Absolute carrying capacity	st. dev	Relative Carrying Capacity	st. dev	Significance
SP_0716_TPP	WT	24.4828	1.06171	0.0283561	0.00123132	1	0.0434237		0.465916	0.0495025	1	0.106248
	mLI	25.0335	2.00279	0.0278277	0.00217021	0.981367	0.0765343	ns	0.451266	0.0450354	0.968557	0.0966599	ns
	mON	22.7393	1.30154	0.0305664	0.00176517	1.07795	0.0622503	ns	0.490503	0.044212	1.05277	0.0948926	ns
	mOFF	22.3935	0.5205	0.0309671	0.000727254	1.09208	0.0256472	*	0.477144	0.0269463	1.0241	0.0578351	ns
SP_0719_TPP	WT	28.0114	1.76259	0.0248302	0.00146528	1	0.059012		0.491801	0.040079	1	0.0814943
	mLI	28.2753	1.93092	0.0246172	0.00165936	0.991423	0.0668284	ns	0.471793	0.0353167	0.959317	0.0718109	ns
	mON	29.3743	1.68497	0.023669	0.0013606	0.953233	0.0547961	ns	0.472212	0.0189719	0.960168	0.0385763	ns
	mOFF	34.7794	6.07586	0.0204942	0.00364716	0.825374	0.146884	*	0.490603	0.0453519	0.997564	0.092216	ns
SP_0726_TPP	WT	26.0188	1.34455	0.0266979	0.00139769	1	0.0523519		0.494994	0.0607905	1	0.122811
	mLI	26.8854	3.30085	0.0261056	0.00331512	0.977812	0.124171	ns	0.503395	0.0327141	1.01697	0.0660899	ns
	mON												ns
	mOFF	22.4476	2.12362	0.0310913	0.00282228	1.16456	0.105712	ns	0.502625	0.0246861	1.01542	0.0498715	ns
SP_2199_TPP	WT	29.9125	1.47668	0.0232185	0.00111886	1	0.0481882		0.571197	0.0180139	1	0.031537
	mLI	30.4731	2.27274	0.022854	0.00173501	0.984299	0.0747251	ns	0.576384	0.0306613	1.00908	0.053679	ns
	mON	30.1026	3.84331	0.0233393	0.00294586	1.0052	0.126875	ns	0.550189	0.0169675	0.963221	0.0297051	ns
	mOFF	33.1882	1.63026	0.0209281	0.00104613	0.901355	0.0450557	ns	0.593538	0.0130911	1.03911	0.0229187	ns
SP_0178_FMN	WT	33.5551	2.3246	0.0207389	0.0014206	1	0.0684993		0.466122	0.00834166	1	0.0178959
	mLI	29.3237	2.63925	0.0237972	0.00212747	1.14747	0.102583	ns	0.478506	0.0068653	1.02657	0.0147285	ns
	mON	33.2136	3.62145	0.0210746	0.00226013	1.01618	0.10898	ns	0.508706	0.0158493	1.09136	0.0340024	ns
	mOFF	29.1273	2.8101	0.0239712	0.00216899	1.15586	0.104586	ns	0.0893979	0.0456902	0.191791	0.098022	*
SP_0488_FMN	WT	27.9387	0.491899	0.0248159	0.000433079	1	0.0174517		0.52029	0.0096122	1	0.0184747
	mLI	34.9156	2.39727	0.0199292	0.00135078	0.80308	0.0544319	ns	0.359409	0.0127349	0.690786	0.0244766	ns
	mON	39.846	1.75377	0.0174235	0.000759644	0.70211	0.0306112	***	0.308959	0.0358829	0.59382	0.0689671	***
	mOFF	37.2526	1.88623	0.0186444	0.000895605	0.751309	0.0360899	*	0.312663	0.0206935	0.600939	0.039773	***
SP_0701_PyrR	WT	27.4124	2.52949	0.0254648	0.00232845	1	0.091438		0.414708	0.0155075	1	0.0373939
	mLI	28.824	2.78883	0.0242356	0.00233432	0.951729	0.0916683	ns	0.410788	0.0234021	0.990548	0.0564303	ns
	mON	26.7227	2.18172	0.0260834	0.00213008	1.02429	0.083648	ns	0.438178	0.035624	1.05659	0.0859016	ns
	mOFF	48.9783	9.72137	0.0144937	0.00258173	0.569167	0.101384	*	0.00628341	0.00492272	0.0151514	0.0118703	***
SP_1278_PyrR	WT	22.8955	1.34544	0.0303591	0.00173204	1	0.0570518		0.497319	0.0605585	1	0.12177
**prev published	mLI	28.1555	1.70894	0.0246932	0.00147764	0.813371	0.0486721	ns	0.418513	0.035723	0.841539	0.0718312	ns
	mON	25.9902	2.52068	0.0268786	0.0025911	0.885357	0.0853484	ns	0.516678	0.0241288	1.03893	0.0485177	ns
	mOFF	72.5943	15.465	0.0100037	0.00259392	0.329512	0.0854413	****	0.239112	0.065335	0.480802	0.131374	**
SP_1286_PyrR	WT	25.5529	1.44832	0.0272016	0.00150129	1	0.0551915		0.449845	0.0226897	1	0.050439
	mLI	27.4447	2.2532	0.0254101	0.00211299	0.934142	0.0776788	ns	0.502218	0.0159799	1.11642	0.0355232	*
	mON	26.0107	3.78817	0.0272192	0.00441213	1.00065	0.162201	ns	0.491648	0.0648016	1.09293	0.144053	*
	mOFF
SP_0408_Glycine	WT	36.506	2.15109	0.0190469	0.00113976	1	0.0598397		0.338687	0.0224637	1	0.0663258
	mLI	38.0163	1.38591	0.0182543	0.00065995	0.958387	0.0346488	ns	0.3324	0.0299299	0.981435	0.0883704	ns
	mON	40.5027	1.01081	0.0171229	0.000417701	0.898986	0.0219302	ns	0.333979	0.019141	0.986099	0.0565153	ns
	mOFF	44.2593	3.45028	0.015748	0.0012559	0.826801	0.0659373	**	0.314324	0.035411	0.928066	0.104554	ns
SP_1069_TrpTbox	WT	30.7325	0.980173	0.0225727	0.000725325	1	0.0321328		0.488163	0.0301616	1	0.0617858
	mLI	31.4268	2.34407	0.022154	0.00164469	0.98145	0.0728618	ns	0.459915	0.0461144	0.942134	0.0944652	ns
	mON	31.2438	2.3768	0.0222816	0.00158695	0.987103	0.070304	ns	0.443686	0.0450983	0.908888	0.0923836	ns
	mOFF	38.5489	5.36064	0.0182525	0.00244942	0.808609	0.108512	*	0.410727	0.0186533	0.841373	0.0382112	*
SP_1847_guan	WT	25.5673	0.554716	0.0271213	0.000583626	1	0.0215191		0.468762	0.024942	1	0.0532082
	mLI	25.1498	1.6044	0.0276555	0.00178322	1.0197	0.0657499	ns	0.452891	0.0355512	0.966142	0.0758406	ns
	mON	25.6119	0.594051	0.0270758	0.000637775	0.998325	0.0235157	ns	0.457995	0.0218069	0.977031	0.0465203	ns
	mOFF	23.5493	0.293187	0.0294377	0.000361231	1.08541	0.0133191	*	0.449921	0.0360191	0.959806	0.0768387	ns
From Figure 3, Supplementary Fig. 3
CDM WITH LIGAND		Doubling time (min)	St. Dev.	Absolute growth rate (min -1)	St. Dev.	Relative Growth Rate	St. Dev	Significance	Absolute carrying capacity	St. Dev	Reletive Carrying Capacity	St. Dev	Significance
SP_0716_TPP	WT	24.0163	1.34479	0.0289388	0.00165646	1	0.0572399		0.465916	0.0495025	1	0.106248
	mLI	23.6037	4.60272	0.0302433	0.005418	1.04508	0.187222	ns	0.451266	0.0450354	0.968557	0.0966599	ns
	mON	23.576	0.740842	0.0294244	0.000910303	1.01678	0.0314561	ns	0.490503	0.044212	1.05277	0.0948926	ns
	mOFF	22.6513	1.44705	0.0307024	0.00191253	1.06094	0.0660887	ns	0.477144	0.0269463	1.0241	0.0578351	ns
SP_0719_TPP	WT	27.2694	1.97146	0.0255599	0.00212351	1	0.0830796		0.437539	0.0372876	1	0.0852212
	mLI	29.4767	1.25377	0.0235544	0.00101836	0.921537	0.0398421	ns	0.452769	0.0169895	1.03481	0.0388298	ns
	mON	30.4503	2.33485	0.0228844	0.00171491	0.895322	0.0670935	ns	0.468832	0.0214634	1.07152	0.0490549	ns
	mOFF	27.9161	4.62056	0.0254235	0.00400499	0.994663	0.15669	ns	0.509514	0.0644778	1.1645	0.147365	*
SP_0726_TPP	WT	24.7	0.539867	0.0281166	0.00138088	1	0.0491126		0.432349	0.0380355	1	0.0879742
	mLI	26.7527	0.85509	0.0260161	0.00187083	0.925293	0.0665384	ns	0.451553	0.0197996	1.04442	0.0457955	ns
	mON												ns
	mOFF	26.2489	1.38151	0.0267132	0.00326697	0.950088	0.116194	ns	0.460229	0.0503366	1.06449	0.116426	ns
SP_2199_TPP	WT	30.3975	1.00871	0.0229287	0.00185889	1	0.0810727		0.56834	0.0147895	1	0.0260222
	mLI	31.0809	1.03924	0.0224261	0.00182911	0.978083	0.0797741	ns	0.598492	0.0185972	1.05305	0.0327219	ns
	mON	30.2865	1.69537	0.0232502	0.00318621	1.01402	0.138962	ns	0.566956	0.0255518	0.997565	0.0449587	ns
	mOFF	33.6568	0.801389	0.0206555	0.00125534	0.900858	0.0547498	ns	0.582326	0.0205411	1.02461	0.0361423	ns
SP_0178_FMN	WT	33.1419	3.63416	0.0211269	0.00232544	1	0.11007		0.462014	0.0303328	1	0.0656534
	mLI	32.4949	2.77937	0.0214641	0.00186987	1.01596	0.0885066	ns	0.511762	0.050128	1.10768	0.108499	ns
	mON	31.4809	1.22059	0.0220444	0.000815591	1.04343	0.0386044	ns	0.493848	0.00978461	1.0689	0.0211782	ns
	mOFF	34.9716	1.06292	0.0198358	0.000611924	0.938887	0.0289642	ns	0.436407	0.0225698	0.944575	0.0488508	ns
SP_0488_FMN	WT	28.5468	0.585562	0.0242895	0.00049206	1	0.0202582		0.477479	0.0105567	1	0.0221091
	mLI	35.3213	3.72156	0.0198031	0.00204334	0.815296	0.0841243	*	0.371582	0.0186068	0.778215	0.0389689	ns
	mON	37.7785	1.90647	0.0183874	0.000944798	0.757009	0.0388974	**	0.315042	0.019227	0.659802	0.0402676	***
	mOFF	37.6903	4.93055	0.0186545	0.00242468	0.768005	0.0998244	**	0.321491	0.0641547	0.673308	0.134361	**
SP_0701_PyrR	WT	30.0812	1.83166	0.0231147	0.00142162	1	0.0615029		0.37461	0.0060621	1	0.0161824
	mLI	33.183	3.51874	0.0210839	0.00221118	0.912143	0.0956612	ns	0.368792	0.0113571	0.984468	0.030317	ns
	mON	30.6198	2.84996	0.0228011	0.00211365	0.986434	0.091442	ns	0.400358	0.016308	1.06873	0.0435332	ns
	mOFF	42.2657	3.95559	0.0165194	0.00153552	0.714671	0.0664307	**	0.352503	0.0123124	0.940986	0.0328672	ns
SP_1278_PyrR	WT	26.0826	1.55345	0.0266548	0.00160799	1	0.0603263		0.508576	0.0820413	1	0.161316
**prev published	mLI	25.2185	0.887739	0.0275137	0.000956004	1.03222	0.0358661	ns	0.498553	0.0429489	0.980293	0.0844493	ns
	mON	23.5982	0.91148	0.0294112	0.00119289	1.10341	0.0447532	*	0.482397	0.0830303	0.948524	0.16326	ns
	mOFF	24.7099	1.7129	0.0281661	0.00198921	1.0567	0.0746284	ns	0.438217	0.0742106	0.861655	0.145918	ns
SP_1286_PyrR	WT	26.7535	1.5922	0.025989	0.00152001	1	0.0584867		0.439157	0.0276941	1	0.0630619
	mLI	28.2594	1.30963	0.0245751	0.00114518	0.945599	0.0440639	ns	0.515794	0.0226794	1.17451	0.0516431	**
	mON	27.7046	3.13561	0.0253347	0.00314171	0.974826	0.120886	ns	0.499213	0.0524131	1.13675	0.119349	*
	mOFF
SP_0408_Glycine	WT	28.0193	1.47005	0.0247966	0.00125359	1	0.0505548		0.378646	0.00913511	1	0.0241257
	mLI	26.3768	1.68677	0.0263759	0.00171186	1.06369	0.0690359	ns	0.397733	0.0172248	1.05041	0.0454906	ns
	mON	26.9935	3.24011	0.025993	0.00295429	1.04825	0.119141	**	0.392184	0.0109844	1.03575	0.0290098	ns
	mOFF	43.13	5.43209	0.0162858	0.00192097	0.656776	0.0774688	****	0.325789	0.00595085	0.860407	0.0157161	*
SP_1069_TrpTbox	WT	28.8549	4.29104	0.024494	0.00372279	1	0.151988		0.545349	0.0388284	1	0.0711993
	mLI	29.7667	4.2163	0.0237225	0.00363222	0.968502	0.14829	ns	0.536105	0.0368822	0.98305	0.0676304	ns
	mON	31.0888	6.71183	0.0232739	0.0053163	0.95019	0.217045	ns	0.556853	0.0405244	1.02109	0.0743091	ns
	mOFF	30.2911	5.15551	0.0235231	0.00440341	0.960362	0.179775	ns	0.470541	0.0234591	0.862827	0.0430167	**
SP_1847_guan	WT	40.2895	2.32356	0.0172527	0.00101113	1	0.0586072		0.447186	0.0360654	1	0.0806497
	mLI	45.8166	1.73232	0.0151463	0.000557473	0.877906	0.0323121	*	0.442573	0.0252795	0.989683	0.0565303	ns
	mON	46.6677	5.2116	0.0149966	0.00161013	0.869232	0.0933262	ns	0.47864	0.0229901	1.07034	0.0514107	ns
	mOFF	38.7395	3.51859	0.0180158	0.00163249	1.04423	0.0946222	ns	0.428988	0.02548	0.959305	0.0569785	ns
Kruskal-Wallis followed by Dunn's test of multiple comparisons, each mutant compared to WT
* p<0.05, ** p<0.01, *** p<0.001, **** p<0.0001
From Figure 6D		Doubling time (min)	sem	Significance	Absolute growth rate (min -1)	sem	Carrying capacity	sem	Significance
CDM 0 ng/mL Riboflavin
SP_0178_FMN_KO		20.9953	2.3	**	0.0333452	0.00363211	0.144653	0.00253797	**
SP_0178_FMN_mOFF		27.5834	1.6		0.0252012	0.00148077	0.170289	0.0195165
CDM + 7 ng/mL Riboflavin
SP_0178_FMN_KO		29.8123	3.8	ns	0.0235724	0.00304228	0.298964	0.0410711	ns
SP_0178_FMN_mOFF		25.4175	1.2		0.0273247	0.00134075	0.290256	0.0157575
CDM + 14 ng/mL Riboflavin
SP_0178_FMN_KO		30.9424	0.43	ns	0.0224049	0.00031445	0.438635	0.0161767	ns
SP_0178_FMN_mOFF		32.4595	4.8		0.021733	0.00306761	0.466984	0.037481
CDM + 140 ng/mL Riboflavin
SP_0178_FMN_KO		27.3744	1.8	ns	0.0254177	0.001722	0.485875	0.0366004	ns
SP_0178_FMN_mOFF		23.8139	1.38224		0.0296167	0.00431774	0.508064	0.0113374
Mann-Whitney test between each pair
* p<.05, ** p < .01
From Figure 7D		Doubling time (min)	Std. Dev.	Significance	Absolute growth rate (min -1)	Std. Dev.	Carrying capacity	Std. Dev.	Significance
SP_0701_WTC
CDM 0 ug/mL Uracil		26.5936	1.19144		0.0261077	0.00115948	0.361817	0.0589362
CDM 20 ug/mL Uracil		28.5193	4.18794		0.0247565	0.00370018	0.388065	0.069572
SP_0701_mOFF
CDM 0 ug/mL Uracil		52.5796	36.9619		0.0223994	0.0159482	0.00529293	0.000656213
CDM 20 ug/mL Uracil		31.4354	5.3203	ns	0.0225881	0.00381828	0.41175	0.0374097	ns
CDM 60 ug/mL Uracil		31.4717	6.49355		0.0228424	0.00476265	0.407437	0.0386376
CDM 100 ug/mL Uracil		30.5447	4.45427		0.0231021	0.00336808	0.390813	0.0234496
Kruskal-Wallis with 20, 60 and 100 ug/mL values
From Figure 7E		Doubling time (min)	sem	Significance	Absolute growth rate (min -1)	sem	Carrying capacity	sem	Significance
CDM 0 ug/mL Uracil
SP_0701_mOFF		56.2625	37.022	ns	0.0201509	0.0173152	0.00814682	0.00111199	ns
SP_0701_KO		92.6714	35.1129		0.00858468	0.00384615	0.00906239	0.00403027
CDM 5 ug/mL Uracil
SP_0701_mOFF		33.9168	1.59947	**	0.0204751	0.000976314	0.229701	0.00742202	**
SP_0701_KO		29.7303	2.37661		0.023441	0.00190191	0.141191	0.0204225
CDM 20 ug/mL Uracil
SP_0701_mOFF		30.3996	0.886436	**	0.0228177	0.000678122	0.392884	0.0477991	*
SP_0701_KO		50.0198	5.00086		0.0139799	0.00147441	0.338465	0.00147441
Mann-Whitney test between each pair
* p<.05, ** p < .01
From Figure 7F		Doubling time (min)	sem	Significance	Absolute growth rate (min -1)	sem	Carrying capacity	sem
CDM 0 ug/mL Uracil
SP_1278_mOFF		40.9407	1.84871	ns	0.0337909	0.0192462	0.0194147	0.0101495	ns	** poor fit to curve
SP_1278_KO		34.1195	7.73464		0.020851	0.00472677	0.00369936	0.000517643		** poor fit to curve
CDM 5 ug/mL Uracil
SP_1278_mOFF		28.267	4.17849	**	0.0249786	0.00371446	0.298105	0.0118373	**
SP_1278_KO		39.3664	3.45397		0.0177238	0.00159479	0.166227	0.04164
CDM 20 ug/mL Uracil
SP_1278_mOFF		30.0703	4.66599	ns	0.0235231	0.00365343	0.362055	0.0307984	ns
SP_1278_KO		38.0234	11.4144		0.0197022	0.00589357	0.32497	0.0978815
Mann-Whitney test between each pair
* p<.05, ** p < .01
