# Supplementary material for: RNA cis-regulators are important for Streptococcus pneumoniae in vivo success
Source: PLoS Genet. 2024 Mar 5;20(3):e1011188. doi: 10.1371/journal.pgen.1011188 (PMC10942264; doi:10.1371/journal.pgen.1011188)
Supplement: S4 Table — Statistical significance between each the in vivo environments and an in vitro control noted for each individual strain tested is noted. Individual points are in S5 Fig. (XLSX) [file pgen.1011188.s004.xlsx]

## Sheet: Table S4 - In vivo fitness
Table S4: Summarized data from Fig. S5
		Nasopharnyx				Lung				Blood				In vitro
		Fitness (W)	St. Dev.	N	Significance	Fitness (W)	St. Dev.	N	Significance	Fitness (W)	St. Dev.	N	Significance	Fitness (W)	St. Dev.	N
SP_0719_TPP	WT	0.99	0.05	4	ns	0.96225	0.0185	4	ns	0.946667	0.0335311	3	ns	0.959	0.0242487	3
	mLI	0.88	0.04	4	*	0.9294	0.076117	5	ns	0.905	0.0387943	5	ns	1.02367	0.046694	3
	mON	0.95	0.14	5	ns	0.9332	0.0263287	5	ns	0.9785	0.0304056	2	ns	1.005	0.0779808	5
	mOFF	0.89	0.08	2	ns	0.7468	0.0399775	5	*	0.682	0.105128	4	***	1.007	0.0473814	5
SP_0178_FMN	WT	0.97	0.06	4	ns	1.05667	0.085049	3	ns	1.03667	0.0568624	3	ns	1.004	0.0867756	5
	mLI	1.09	0.09	5	ns	1.1075	0.0634429	4	ns	1.03	0.0970681	10	ns	0.994	0.0784493	15
	mON	1.02	0.12	8	ns	1.05429	0.127522	7	ns	0.973333	0.156418	6	ns	0.902222	0.0822766	9
	mOFF	0.81	0.05	6	***	1.02333	0.0351189	3	ns	0.9075	0.0359398	4	ns	1.06375	0.0410357	8
SP_0488_FMN	WT	0.99	0.08	5	ns	0.995	0.0396863	5	ns	1.00667	0.011547	3	ns	1.05667	0.0057735	3
	mLI	0.77	0.09	4	*	0.796667	0.0680686	3	ns	0.868333	0.123225	3	ns	1.0525	0.0320156	4
	mON	0.85	0.08	8	*	0.9125	0.0359398	4	ns	0.834	0.155338	5	ns	0.97875	0.0762398	8
	mOFF	0	0	8	***	0.0395222	0.078322	9	**	0	0	9	****	1.0385	0.0727255	4
SP_0701_PyrR	WT	0.88	0.06	4	ns	0.93675	0.0517196	4	ns	0.965333	0.099626	3	ns	0.980667	0.0831713	6
	mLI	0.79	0.1	5	ns	0.717857	0.0887157	7	**	0.7035	0.109731	4	*	1.0136	0.0671662	5
	mON	0.98	0.11	9	ns	0.875	0.091815	6	ns	0.916667	0.160333	6	ns	0.955	0.0258844	6
	mOFF	0.92	0.1	5	ns	0.885	0.100082	9	ns	0.947571	0.0732231	7	ns	0.962333	0.140402	6
SP_1278_PyrR	WT	1.00925	0.121966	4	ns	1.0086	0.0222441	5	ns	0.955667	0.060302	3	ns	0.9786	0.0897597	5
**prev published	mLI	0.003175	0.00635	4	**	0.06472	0.0745082	3	*	0	0.01	4	*	0.984	0.0492573	8
	mON	0.858333	0.125623	6	ns	0.71	0.1	5	*	0.815571	0.117027	7	ns	0.931833	0.039504	6
	mOFF	0	0	5	***	0.001	0.0005	4	***	0	0.01	3	***	1.007	0.0781196	4
SP_1286_PyrR	WT	1.01	0.0291548	5	ns	0.946667	0.0602771	3	ns	1.02667	0.0152753	3	ns	1.01	0.0517687	6
	mLI	0.76	0.129872	4	ns	0.60875	0.18704	8	***	0.748889	0.141284	9	*	1.02571	0.0553345	7
	mON	0	0	5	**	0.71175	0.165468	8	***	No mutant recovered		7		1.08667	0.0874643	9
	mOFF	Not created
SP_0408_Glycine	WT	0.95	0.08	8	ns	0.988	0.0579526	5	ns	1.0012	0.0488436	5	ns	1.04286	0.072045	7
	mLI	0.92	0.17	9	ns	0.942778	0.152377	9	ns	0.858	0.199595	8	ns	1.0202	0.0923722	10
	mON	0.67	0.13	9	**	0.747875	0.175798	8	*	0.739444	0.178295	9	*	0.966556	0.0968041	9
	mOFF	0.92	0.06	6	ns	0.708286	0.107593	7	**	0.657833	0.113487	6	**	1.00317	0.0975283	6
SP_1069_TrpTbox	WT	0.97	0.02	3	ns	1.00433	0.00981495	3	ns	1.00433	0.0191398	3	ns	1.02667	0.0417931	6
	mLI	0.83	0.05	4	***	0.939	0.0397073	4	ns	0.91525	0.039263	4	ns	1.0278	0.0271882	5
	mON	1.04	0.08	4	ns	0.75075	0.0724919	8	**	0.753333	0.0521638	6	**	1.02886	0.06743	7
	mOFF	0.88	0.11	6	*	0.828	0.0481622	6	**	0.876	0.13656	8	*	1.071	0.0688041	6
SP_1847_guan	WT	1.05	0.06	4	ns	0.9836	0.0339013	5	ns	0.98625	0.0203695	4	ns	1.0006	0.0471784	5
	mLI	0.99	0.07	5	ns	0.860857	0.062627	7	**	1.001	0.0197653	4	ns	0.994167	0.0177586	6
	mON	0.91	0.02	3	*	1.05333	0.0251661	3	ns	0.913333	0.0251661	3	*	1.07	0.0187083	5
	mOFF	0.84	0.16	6	*	0.895	0.03	4	ns	0.925	0.109697	4	ns	1.01833	0.0577639	6
Kruskal-Wallis followed by Dunn's test of multiple comparisons, an individual strains behavior compared to the in vitro control
* p<0.05, ** p<0.01, *** p<0.001, **** p<0.0001
