# Supplementary material for: RNA cis-regulators are important for Streptococcus pneumoniae in vivo success
Source: PLoS Genet. 2024 Mar 5;20(3):e1011188. doi: 10.1371/journal.pgen.1011188 (PMC10942264; doi:10.1371/journal.pgen.1011188)
Supplement: S5 Table — (XLSX) [file pgen.1011188.s005.xlsx]

## Sheet: S5-Aggregated Data Sampling
	Average p values From Dunn's test on 100 samplings				% of samples where adj p<0.05
	mLIvsWT	mONvsWT	mOFFvsWT		mLIvsWT	mONvsWT	mOFFvsWT
Carrying Capacity +ligand	0.983635	0.97922	0.417987		0	0	0.09
Carrying Capacity -ligand	0.984754	0.95697	0.0710956		0	0	0.62
Growth Rate + ligand	0.570675	0.894356	0.0658585		0.04	0	0.69
Growth Rate -ligand	0.837302	0.942614	0.03358		0	0	0.83
Nasopharnyx	0.0041685	0.091186	0.0003771		0.99	0.48	1
Lung	0.00206323	0.00345904	1.39074e-05		1	1	1
Blood	0.00362327	0.0107237	8.33771e-06		1	0.97	1
rich in vitro	0.967016	0.956202	0.94738		0	0	0
