# Supplementary material for: RNA cis-regulators are important for Streptococcus pneumoniae in vivo success
Source: PLoS Genet. 2024 Mar 5;20(3):e1011188. doi: 10.1371/journal.pgen.1011188 (PMC10942264; doi:10.1371/journal.pgen.1011188)
Supplement: S6 Table — (XLSX) [file pgen.1011188.s006.xlsx]

## Sheet: S6 - in vivo gene expression
Raw sequencing counts from HTSeq
Locus_tag	TIGR4_Inf_Blood_1	TIGR4_Inf_Blood_2	TIGR4_Inf_Lung_F3	TIGR4_Inf_Lung_F5	TIGR4_Inf_Naso_1	TIGR4_Inf_Naso_2
SP_0719	48	20	0	0	8	1
SP_0178	565	629	10	7	25	6
SP_0488	4009	3851	50	25	31	32
SP_0701	86	58	5	7	1	1
SP_1278	509	296	9	8	15	12
SP_1286	939	892	7	3	22	3
SP_0408	601	389	0	15	0	0
SP_1069	361	381	7	12	2	4
SP_1847	106	36	4	4	6	0
Transcripts per million
Locus_tag	TIGR4_Inf_Blood_1	TIGR4_Inf_Blood_2	TIGR4_Inf_Lung_F3	TIGR4_Inf_Lung_F5	TIGR4_Inf_Naso_1	TIGR4_Inf_Naso_2
SP_0719	21.6	11.6	0	0	135.6	17.22
SP_0178	129.409	184.891	115.035	97.918	216.003	52.6534
SP_0488	1792.51	2209.77	1122.82	682.673	522.866	548.193
SP_0701	30.8934	26.7389	90.2092	153.572	13.551	13.7634
SP_1278	245.896	183.516	218.368	236.032	273.356	222.112
SP_1286	184.419	224.829	69.048	35.9839	162.992	22.5745
SP_0408	114.556	95.1573	0	174.616	0	0
SP_1069	90.5829	122.691	88.2165	183.894	18.9309	38.4553
SP_1847	45.9291	20.0185	87.0472	105.85	98.07	0
Median TPM for all genes in the core genome is ~ 200 TPM across all samples
Data from Dataset S2 in D'Mello et al. PNAS 117 (52) 33507-33518. 2020
https://doi.org/10.1073/pnas.2010428117
