# Supplementary material for: RNA cis-regulators are important for Streptococcus pneumoniae in vivo success
Source: PLoS Genet. 2024 Mar 5;20(3):e1011188. doi: 10.1371/journal.pgen.1011188 (PMC10942264; doi:10.1371/journal.pgen.1011188)
Supplement: S7 Table — (XLSX) [file pgen.1011188.s007.xlsx]

## Sheet: S7-Primers
Primers used to make the regulatory mutants
Sequence Name	Sequence	Notes
SP_CatF1	TGGAGCTGTAATATAAAAACCTTCTTCAAC	Used to ampify Chl resistance marker for all strains
SP_CatR1	CGGTATCGATAAGCTTGATGAAAATT	Used to ampify Chl resistance marker for all strains
SP_1847_F1	TCGACCTTGCAAATCCTGCTAGCAACCG	F1 and R1 primers used to create one homology arm
SP_1847_R1	GAAGAAGGTTTTTATATTACAGCTCCAAAAAAACGAACAAAAAGAAGAGAGGGTGAAC
SP_1847_F2	AATTTTCATCAAGCTTATCGATACCGAAACCAAAACACTAACAAAATAGTTGATTTCTA	F2 and R2 primers used to create a second homolgy arm
SP_1847_R2	AATAGCGACAGGGATCAAGG
SP_1847_M1_F	GTTCCGGCACCTTGTtttAACGTCGTGCCAATTC	Primers to introduce three individual mutations (M1-M3) into each RNA.
SP_1847_M1_R	GAATTGGCACGACGTTaaaACAAGGTGCCGGAAC
SP_1847_M2_F	TAGACTTTAGGAGGTCTTATGAAATT
SP_1847_M2_R	AATTTCATAAGACCTCCTAAAGTCTAAAATAGGCTTGAGCCAATGTTTTTATTTTAC
SP_1847_M3_F	GGGGACTTACTTAGAGATTAAGTAGG
SP_1847_M3_R	CTCTAAGTAAGTCCCCTAAATAGACAAAATAGGCTTGAGCCAATGTTTTTATTTTAC
SP_0408_F1	GCCAGTATGGAGTTTGATACTGC
SP_0408_R1	GAAGGTTTTTATATTACAGCTCCAGTAAAAATTAGTTCAACAGTTTTTACTTTATAAAGT
SP_0408_F2	AATTTTCATCAAGCTTATCGATACCGTAATAAACACATTGACAAAAGCC
SP_0408_R2	GACTAAAGCGATTGTGCCAGG
SP_0408_M1_F	CTGCTCAAACTCTGGGGTAAAAGGACAG
SP_0408_M1_R	CTGTCCTTTTACCCCAGAGTTTGAGCAG
SP_0408_M2_F	GATAGGAGAAGGAAATGTTAGAATTG
SP_0408_M2_R	CAATTCTAACATTTCCTTCTCCTATCTGGTATTTAATTGATTCTAATTTTAC
SP_0408_M3_F	AGCATTCCAGAGTACATGTATCTTG
SP_0408_M3_R	CAAGATACATGTACTCTGGAATGCTTGGTATTTAATTGATTCTAATTTTAC
SP_1069_F1	GCTCAACAACAATTGACTGC
SP_1069_R1	GAAGAAGGTTTTTATATTACAGCTCCAATATTCACTTTTAGCATTCACTCT
SP_1069_F2	AATTTTCATCAAGCTTATCGATACCGCAAAAAAATTCTAATAGACTATTGACA
SP_1069_R2	GATGACTTGTCCTGCTTCTTTGAGAAC
SP_1069_M1_F	CTATAATTGAGGACCTACCGCGCATCG
SP_1069_M1_R	CGATGCGCGGTAGGTCCTCAATTATAG
SP_1069_M2_F	ATGTTAAAGGAAATAAAAAGGAGAAACAG
SP_1069_M2_R	CTGTTTCTCCTTTTTATTTCCTTTAACATGGTTAAATTATATCATTTTTAAACTACTTG
SP_1069_M3_F	GCGCATCGACGTCCTCACAC
SP_1069_M3_R	GTGTGAGGACGTCGATGCGCGGTTAAATTATATCATTTTTAAACTACTTG
SP_2199_F1	CTACTGCAGGAACTTATGGTC
SP_2199_R1	GAAGAAGGTTTTTATATTACAGCTCCAGCTTACAGAAAAGAGCAGGAA
SP_2199_F2	AATTTTCATCAAGCTTATCGATACCGAGTTTCCTTGACATTTTTCTT
SP_2199_R2	TACGAACGTTTCCATTTAATCAC
SP_2199_M1_F	CTGTGTACAGTCACTGAGGAAGTGTTAAAC
SP_2199_M1_R	GTTTAACACTTCCTCAGTGACTGTACACAG
SP_2199_M2_F	ACGAGAAGAGGAGGTTCTTATG
SP_2199_M2_R	CATAAGAACCTCCTCTTCTCGTTATATATGATAGCGCAAAAT
SP_2199_M3_F	AATTTTGCACCTTTTCCATG
SP_2199_M3_R	CATGGAAAAGGTGCAAAATTTATATATGATAGCGCAAAAT
SP_0719_F1	AGGATGCTTATTAGGAGCTGTAG
SP_0719_R1	GAAGAAGGTTTTTATATTACAGCTCCAACTGGAAATACAGCCTTGC
SP_0719_F2	AATTTTCATCAAGCTTATCGATACCGTCAATTTCTTGAACTAGTATAAAATG
SP_0719_R2	GTTCGACGATAGAAAGCTGA
SP_0719_M1_F	GGTGCTTTAGGCACGGATGATACCCATTG
SP_0719_M1_R	CAATGGGTATCATCCGTGCCTAAAGCACC
SP_0719_M2_F	CTTTAAAAAAAGGAGTTTTTTATGTTG
SP_0719_M2_R	CAACATAAAAAACTCCTTTTTTTAAAGTTATTTAATTATGTGATTATTATAACAC
SP_0719_M3_F	TGTAAGCTGAACTCTAATTTGTATC
SP_0719_M3_R	GATACAAATTAGAGTTCAGCTTACATTATTTAATTATGTGATTATTATAACAC
SP_0716_F1	CTCCAATCATTATGGCACCTG
SP_0716_R1	GAAGAAGGTTTTTATATTACAGCTCCAGCAATTTATTCTTCCAATACACG
SP_0716_F2	AATTTTCATCAAGCTTATCGATACCGTATCGAAAACTATAGTAAAATGAAATAAG
SP_0716_R2	TGCTACTAATCCATTTGCTG
SP_0716_M1_F	GGTGCTTTAGGCACGGATAATACCCATTG
SP_0716_M1_R	CAATGGGTATTATCCGTGCCTAAAGCACC
SP_0716_M2_F	GTAAAGAGAGGAGAAGTAAATATGG
SP_0716_M2_R	CCATATTTACTTCTCCTCTCTTTACTTATTTAACTACTGAACCAGTATAGC
SP_0716_M3_F	TGTAAGTCAACTCTAATTCTTGATTG
SP_0716_M3_R	CAATCAAGAATTAGAGTTGACTTACATTATTTAACTACTGAACCAGTATAGC
SP_0726_F1	CTTATAACAGTTTGAAGGAGTAG
SP_0726_R1	GAAGAAGGTTTTTATATTACAGCTCCATTTCGAAGAAAATATTATTTC
SP_0726_F2	AATTTTCATCAAGCTTATCGATACCGAATAGAATTTTAATCATTTGAA
SP_0726_R2	TTCTTTCCTAATTAATACTCAATG
SP_0726_M1_F	GGTGCGTAAAGCACGGATTAACGACTGTTAG
SP_0726_M1_R	CTAACAGTCGTTAATCCGTGCTTTACGCACC
SP_0726_M2_F	AGTTGGTTGGGAGGTTTTAG
SP_0726_M2_R	CTAAAACCTCCCAACCAACTCTTTAGTATAGCATATTTTTATTG
SP_0726_M3_F	CTTCAGTTGGTTGCCTGGTTTTAGATGACT
SP_0726_M3_R	AGTCATCTAAAACCAGGCAACCAACTGAAG
SP_0701_F1	GTGTTAAAGGCTCCGAAT
SP_0701_R1	GAAGAAGGTTTTTATATTACAGCTCCAAAAAACAGCTAAATCCATGT
SP_0701_F2	CATCAAGCTTATCGATACCGCTTGACAAGTGCTAGTAGAAA
SP_0701_R2	GACTTGATACCAGATGCC
SP_0701_M1_F	CCTTTAAAGCAGTCGAGAGGCAGCTAAGG
SP_0701_M1_R	CCTTAGCTGCCTCTCGACTGCTTTAAAGG
SP_0701_M2_F	TGGCAGGTTCCCATTTTCGTGGCTT
SP_0701_M2_R	AAGCCACGAAAATGGGAACCTGCCA
SP_0701_M3_F	AGAATAGTAAAAAACCTTTAAAGCATTTTTCGTGGAACCTTG
SP_0701_M3_R	CAAGGTTCCACGAAAAATGCTTTAAAGGTTTTTTACTATTCT
SP_0178_F1	TTTTTCCCTTCCTCCAATCT
SP_0178_R1	CATCAAGCTTATCGATACCGTTATCCGAGGAGCGAG
SP_0178_F2	GAAGAAGGTTTTTATATTACAGCTCCAGATATACTAGATAAACGAAATAAGAGA
SP_0178_R2	CCCTCAACAAAAGACCAA
SP_0178_M1_F	ACTATACTGTCGATTTTGGAATTTCACC
SP_0178_M1_R	GGTGAAATTCCAAAATCGACAGTATAGT
SP_0178_M2_F	CCTCCAAAAAAATATACCTTGAATAGGGGAAAACTTATGCGATTAACAAAAATGCTCTG
SP_0178_M2_R	CAGAGCATTTTTGTTAATCGCATAAGTTTTCCCCTATTCAAGGTATATTTTTTTGGAGG
SP_0178_M3_F	CTTTTATCTTCTTTCGAAGATAGTTATTCAATTACAGATG
SP_0178_M3_R	GAATAACTATCTTCGAAAGAAGATAAAAGTATATTTGTGC
SP_0488_F1	CAACGAATCAAAGGCAATC
SP_0488_R1	GAAGAAGGTTTTTATATTACAGCTCCATTTTCATTTTTTATTTCAATTTATCCAC
SP_0488_F2	CATCAAGCTTATCGATACCGTGAACAAAATGCTTGCGC
SP_0488_R2	GACCATGTAGCCAAGAAT
SP_0488_M1_F	GTGAGATTCCACACTCGACAGTATAGTC
SP_0488_M1_R	GACTATACTGTCGAGTGTGGAATCTCAC
SP_0488_M2_F	GTCTGGATGGGAGAAGACAGAAAATTGGAGGAACCTGTTATGACAAAC
SP_0488_M2_R	CCTCCAATTTTCTGTCTTCTCCCATCCAGACTATACTGTCGGTTG
SP_0488_M3_F	AAAAGAGTCTTCAGGGCAATAGCCGGATTGTAACCA
SP_0488_M3_R	TGGTTACAATCCGGCTATTGCCCTGAAGACTCTTTT
SP_1286_F1	CTGACTCCAAGCCTCCTTGGT
SP_1286_R1	GAAGAAGGTTTTTATATTACAGCTCCAGGCTGATTTTGTAAATCATTTTTTCCCG
SP_1286_F2	CATCAAGCTTATCGATACCGTCGCTCTTTTATTTCTAGGCTCG
SP_1286_R2	CGTAAGTTGTATTGGCTGGTC
SP_1286_M1_F	GGTTTTTAATGTCATCGTGAGGTGACGAAGACG
SP_1286_M1_R	CGTCTTCGTCACCTCACGATGACATTAAAAACC
SP_1286_M2_F	GAAGTCTTACTCTGAGGcggTATTGCTGTAAAATAATGG
SP_1286_M2_R	CCATTATTTTACAGCAATAccgCCTCAGAGTAAGACTTC
SP_1286_M3_F	GCAAAGGTTTTTAATGTCATCCCGAGGGCCTATTGCTGTAAAATAATGG
SP_1286_M3_R	CCATTATTTTACAGCAATAGGCCCTCGGGATGACATTAAAAACCTTTGC
Primers used to verify integration		F0 and R0 primers flank each integration locus and are outside of homology arms
SP_0408_F0	CGCCTGCGTCAAATCAAGAC
SP_0408_R0	GCCACACCATTTTGAATAGCCATC
SP_0488_F0	GCGCTATATTCCAGATTTG
SP_0488_R0	ATAATCTGGTAAGTCTCCTC
SP_1069_F0	GAAAATATCTTTCTCTTAGCCTTGCC
SP_1069_R0	AGAATAGCCCAGACAAATCCTTGAG
SP_2199_F0	GAGTAATGTCAATGGTTTTGAAATTC
SP_2199_R0	TAGAAGCAGTTCCTTGACCACAG
SP_0719_F0	GCAAATGAGAAGTTCAATATTCC
SP_0719_R0	TGATAGCCGATATTTTCCATGG
SP_0716_F0	GAGAGAATATCCGTGCCTTTAACC
SP_0716_R0	CAGCTTGGTATAATTTCCAATTTTC
SP_0726_F0	TCATGCCACAAGAAAATTCATG
SP_0726_R0	CTATTGGAGGCTTGACTTCGGAG
SP_0701_F0	TTCTTTGGCTGTTGGAAG
SP_0701_R0	TCCTGCAATCACTTCTACT
SP_0178_F0	AGAGGAAGTGGCAATGTAA
SP_0178_R0	ATAAGGGTGTTTTAGCTGG
SP_1278_F0	CCAGCGAAAAAGAGTTCA
SP_1278_R0	ATTGTTCTTGCTTCGAGTC
SP_1847_F0	GCTTGGAAGAACGCCAAGTCTGG
SP_1847_R0	CCAAGAACGGCTGCTTGCGAGTG
Primers used to construct lacZ reporter strains
SP0647+CAT_F	agcaaaataaTGGAGCTGTAATATAAAAACC
CAT+SP0647_R	tacagctccaTTATTTTGCTTTTGCTGCGTAC
SP0701+lacZ_F	gcgagaacatGTGGAAGTTACTGACGTAAG	Fwd and Rvs primers to amplify regulatory for each RNA regulator and place preceding lacZ reporter
lacZ+SP0701_R	taacttccacATGTTCTCGCATAGGTTTC
SP0488+lacZ_F	tatgacaaacGTGGAAGTTACTGACGTAAG
lacZ+SP0488_R	taacttccacGTTTGTCATAACAGGTTCC
SP0178+lacZ_F	gagcgattcaGTGGAAGTTACTGACGTAAG
lacZ+SP0178_R	taacttccacTGAATCGCTCATCTCGCTAC
SP1069+lacZ_F	tgaaaaataaaGTGGAAGTTACTGACGTAAG
lacZ+SP1069_R	taacttccacTTTATTTTTCATTCTGTTTCTCC
SP0716+lacZ_F	ggaaacacaaGTGGAAGTTACTGACGTAAG
lacZ+SP0716_R	taacttccacTTGTGTTTCCATATTTACTTCTC
SP0719+lacZ_F	gttgaaaaaaGTGGAAGTTACTGACGTAAG
lacZ+SP0719_R	taacttccacTTTTTTCAACATAAAAAACTCCTTTTTTTAAAG
SP0726+lacZ_F	gacttatttaGTGGAAGTTACTGACGTAAG
lacZ+SP0726_R	taacttccacTAAATAAGTCATCTAAAAC
SP2199+lacZ_F	gaaagcaagcGTGGAAGTTACTGACGTAAG
lacZ+SP2199_R	taacttccacGCTTGCTTTCATAAGAAC
SP1847+lacZ_F	tgaaattattaGTGGAAGTTACTGACGTAAG
lacZ+SP1847_R	taacttccacTAATAATTTCATAAGACCTCCTAAAG
SP1286+lacZ_F	tgggctctGTGGAAGTTACTGACGTAAG
lacZ+SP1286_R	acttccacAGAGCCCATTATTTTACAG
Primers to construct parent lacZ strain where SP0647 is replaced with promoterless lacZ and kanR.
GA_Prom+SP0647_R	tcaaacggatcgatccttaaTTATTTTGCTTTTGCTGC
GA_SP0647+Prom_F	acgcagcaaaagcaaaataaTTAAGGATCGATCCGTTTG
GA_SJKan+Prom_R	gatattctcattttagccatTTATTATTTCCCTCCTCTTTTC
GA_Prom+SJKan_F	aaagaggagggaaataataaATGGCTAAAATGAGAATATCACC
GA_lacZ+SJKan_R	cttacgtcagtaacttccacCTAAAACAATTCATCCAGTAAAATATAATATTTTATTTT
GA_SJKan_lacZ_F	tactggatgaattgttttagGTGGAAGTTACTGACGTAAGATTAC
Primers used for qPCR of SP_1278
SP_0973F1	TCAAATGCTCCTCTTGTGGCA	qPCR of housekeeping control
SP_0973R1	CCTCAATCTTGTCTGGATGGG	qPCR of housekeeping control
SP_1286F2	ACCTCATCATCGCAAGTGCT	qPCR of SP_1286
SP_1286R2	ATGGCTGAAAGGGCAGTACC	qPCR of SP_1286
Primer used to create KO Strains
SP_0701KO_LHA_F	AGCCAAGTAGTAGCTCAG
SP_0701KO_LHA_R	TACTGGATGAATTGTTTTAGAGGTTTCTCCTTTTACCTTTAC
SP_0701KO_RHA_F	TCAAACGGATCGATCCTTAAGTCAGTAAGATAAAGAGAGAC
SP_0701KO_RHA_R	AAATAATTACAGTACTACCCAC
SP_1278KO_LHA_F	ATTCCTTATTTTCTCAGTTATGG
SP_1278KO_LHA_R	TCAAACGGATCGATCCTTAAATAGAAAAATAAGATATAGCAGACTG
SP_1278KO_RHA_F	TACTGGATGAATTGTTTTAGGACAAACCTCCAAAAAGAAAAGTC
SP_1278KO_RHA_R	TCAAGGTCTTGACGGCTG
SJKan_Fv2	TTAAGGATCGATCCGTTTGATTTTTAATGG	used to amplify kanr cassette for SP_0701 and SP_1278 KO strains
SJKan_R	CTAAAACAATTCATCCAGTAAAATATAATATTTTATTTTC	used to amplify kanr cassette for SP_0701 and SP_1278 KO strains
SP_0178KOF1	gttgtagctgcttgtgcag
SP_0178KOR1	cgatccttaaggcaatcatatagacttatcgag
SP_178KOF2	attgttttaggtgataatcgattctcgctc
SP_0178KOR2	cccctcaacaaaagaccaaag
0178KO_KanF2	CGATAAGTCTATATGATTGCCTTAAGGATCGATCCGTTTGATTTTTAATGGA	used to amplify kanr cassette for SP_0178 KO strain
SP_0178KanR	cgattatcacctaaaacaattcatccagtaaaatataatattttattttc	used to amplify kanr cassette for SP_0178 KO strain
