# Supplementary material for: RNA cis-regulators are important for Streptococcus pneumoniae in vivo success
Source: PLoS Genet. 2024 Mar 5;20(3):e1011188. doi: 10.1371/journal.pgen.1011188 (PMC10942264; doi:10.1371/journal.pgen.1011188)
Supplement: S1 Data — (XLSX) [file pgen.1011188.s015.xlsx]

## Sheet: Fig 1
Fig, 1A, individual values in Fig. S2 data
		0uM thiamine				10uM Thiamine
0716_TPP		AVERAGE	STDEV	N		AVERAGE	STDEV	N
Wt		14.9379	6.14319	4		4.00902	1.10896	4
		0uM thiamine				10uM Thiamine
0719_TPP		AVERAGE	STDEV	N		AVERAGE	STDEV	N
Wt		10.5129	0.461315	2		0.362447	0.0208513	2
		0uM thiamine				10uM Thiamine
0726_TPP		AVERAGE	STDEV	N		AVERAGE	STDEV	N
Wt		38.1117	4.12052	3		14.8886	3.03724	3
		0uM thiamine				10uM Thiamine
2199_TPP		AVERAGE	STDEV	N		AVERAGE	STDEV	N
Wt		59.8792	11.9491	5		4.37656	1.08442	5
		0 riboflavin				140 ng/mL riboflavin
0178_FMN		AVERAGE	STDEV	N		AVERAGE	STDEV	N
Wt		20.6157	3.15924	5		2.11864	0.392024	4
		0 riboflavin				140 ng/mL riboflavin
0488_FMN		AVERAGE	STDEV	N		AVERAGE	STDEV	N
Wt		388.565	71.2775	4		74.5574	14.6556	3
		0 uracil				20 ug/mL uracil
0701_PyrR		AVERAGE	STDEV	N		AVERAGE	STDEV	N
Wt		52.4325	16.0391	6		5.76142	1.99096	6
		0 glycine				75 ug/mL glycine
0408_glycine		AVERAGE	STDEV	N		AVERAGE	STDEV	N
Wt		27.7932	5.87604	6		6.81337	1.00111	6
		0 trptophan				204 ug/mL trp
1069_TrpTbox		AVERAGE	STDEV	N		AVERAGE	STDEV	N
Wt		498.024	227.378	4		132.443	39.7402	4
		0 guanine				50 ug/mL guanine
1847_guanine		AVERAGE	STDEV	N		AVERAGE	STDEV	N
Wt		2180.04	259.559	6		24.1254	2.82005	6
						CDM
316ΔbgaA:empty						0.291194	0.0244591	3
Fig, 1B, individual values in Fig. S2 data
qPCR data		0 uracil
1278_pyrR		AVERAGE	STDEV	N		AVERAGE	STDEV	N
Wt		1.82175	0.705285	3		1.09873	0.689961	3
Fig, 1D, individual values in Fig. S2 data
		0 uracil				20 ug/mL uracil
0701_PyrR		AVERAGE	STDEV	N		AVERAGE	STDEV	N
Wt		52.4325	16.0391	6		5.76142	1.99096	6
mLI		335.703	41.6292	3		202.305	13.021	3
mON		298.984	39.6262	5		201.333	23.4573	5
mOFF		0.81188	0.438867	3		0.90679	0.349271	3
Fig, 1E, based on Fig. S2 data
Categorization of mLI behavior						Number	Individuals classified
activity >= WT(-ligand) under all conditions (non responsive to ligand)						5	0716_TPP	0726_TPP	2199_TPP	0408_glycine	1278_pyrR
activity >> WT(-ligand) under all conditions (responsive to ligand)						2	1847_guanine	0701_PyrR
activity > WT(+ligand) and < WT(-ligand) (non responsive to ligand)						5	0719_TPP	0178_FMN	0488_FMN	1069_TrpTbox	1278_pyrR
activity <= WT+ligand						0
Fig, 1F, based on Fig. S2 data
Categorization of mON behavior						Number	Individuals classified
activity >= WT(-ligand) under all conditions (non responsive to ligand)						9	0716_TPP	0726_TPP	0719_TPP	2199_TPP	0488_FMN	0408_glycine	1069_TrpTbox	1847_guanine	1278_pyrR
activity >> WT(-ligand) under all conditions (responsive to ligand)						2	0178_FMN	0701_PyrR
activity > WT(+ligand) and < WT(-ligand) (non responsive to ligand)						0
activity <= WT+ligand						1	0726_TPP
Fig, 1G, based on Fig. S2 data
Categorization of mOFF behavior						Number	Individuals classified
activity >= WT(-ligand) under all conditions (non responsive to ligand)						0
activity >> WT(-ligand) under all conditions (responsive to ligand)						1	1278_pyrR
activity > WT(+ligand) and < WT(-ligand) (non responsive to ligand)						1	0716_TPP
activity <= WT+ligand						10	0719_TPP	0726_TPP	2199_TPP	0178_FMN	0488_FMN	0701_PyrR	0408_glycine	1069_TrpTbox	1847_guanine	1278_pyrR
							0

## Sheet: Fig 2
Fig, 2B, Categorizations of carrying capacity based on Fig. S3, Table S3
Raw data for Fig. S3 in separate file due size
CDM +ligand	Number of mutants
	mLI	mON	mOFF
No sig. change	11	9	7
Significant Increase	1	1	1
Significant Decrease	0	1	3
CDM -ligand	Number of mutants
	mLI	mON	mOFF
No sig. change	11	9	6
Significant Increase	1	1	0
Significant Decrease	0	1	5
Fig, 2C, Categorizations of growth rate based on Fig. S3, Table S3
CDM +ligand	Number of mutants
	mLI	mON	mOFF
No sig. change	10	8	8
Significant Increase	0	2	0
Significant Decrease	2	1	3
CDM -ligand	Number of mutants
	mLI	mON	mOFF
No sig. change	12	9	3
Significant Increase	0	0	2
Significant Decrease	0	2	6
Fig, 2D, Summary of Relative Carrying Capacities based on Fig. S3, Table S3
CDM +ligand	Number of mutants
	mLI	mON	mOFF
1.1-1.25	2	1	1
0.9-1.1	9	9	6
0.75-0.9	1	0	3
0.5-0.75	0	1	1
0.25-0.5	0	0	0
<0.5	0	0	0
CDM - Ligand	Number of mutants
	mLI	mON	mOFF
1.1-1.25	1	1	0
0.9-1.1	9	9	5
0.75-0.9	1	0	2
0.5-0.75	1	1	1
0.25-0.5	0	0	1
<0.5	0	0	2
Fig, 2E, Summary of Relative Growth Rates based on Fig. S3, Table S3
CDM +ligand	Number of mutants
	mLI	mON	mOFF
1.1-1.25	0	1	0
0.9-1.1	10	8	8
0.75-0.9	2	2	1
0.5-0.75	0	0	2
0.25-0.5	0	0	0
<0.5	0	0	0
CDM - Ligand	Number of mutants
	mLI	mON	mOFF
1.1-1.25	1	0	2
0.9-1.1	9	8	3
0.75-0.9	2	2	4
0.5-0.75	0	1	0
0.25-0.5	0	0	2
<0.5	0	0	0

## Sheet: Fig 3
Fig, 3A, Categorizations of fitness during infection (based on data in Fig. S4)
Nasopharnyx	Number of mutants
	WTC	mLI	mON	mOFF
No sig. change	9	5	5	3	No sig. change
Significant Decrease	0	4	4	5	Significant Decrease
Lung	Number of mutants
	WTC	mLI	mON	mOFF
No sig. change	9	5	5	3	No sig. change
Significant Decrease	0	4	4	5	Significant Decrease
Blood	Number of mutants
	WTC	mLI	mON	mOFF
No sig. change	9	6	5	3	No sig. change
Significant Decrease	0	3	4	5	Significant Decrease
Fig, 3B, Summary of Fitness during infection (based on data in Fig. S4)
Nasopharnyx	Number of mutants
	WTC	mLI	mON	mOFF
1.1-1.25	0	0	0	0	1.1-1.25
0.9-1.1	8	3	5	2	0.9-1.1
0.75-0.9	1	5	2	4	0.75-0.9
0.5-0.75	0	0	1	0	0.5-0.75
0.25-0.5	0	0	0	0	0.25-0.5
<0.5	0	1	1	2	<0.5
Lung	Number of mutants
	WTC	mLI	mON	mOFF
1.1-1.25	0	1	0	0	1.1-1.25
0.9-1.1	9	3	4	1	0.9-1.1
0.75-0.9	0	2	2	3	0.75-0.9
0.5-0.75	0	2	3	2	0.5-0.75
0.25-0.5	0	0	0	0	0.25-0.5
<0.5	0	1	0	2	<0.5
Blood	Number of mutants
	WTC	mLI	mON	mOFF
1.1-1.25	0	0	0	0	1.1-1.25
0.9-1.1	9	4	4	3	0.9-1.1
0.75-0.9	0	4	3	1	0.75-0.9
0.5-0.75	0	0	1	2	0.5-0.75
0.25-0.5	0	0	0	0	0.25-0.5
<0.5	0	1	1	2	<0.5

## Sheet: Fig 4
Fig, 4A, Random Subset of Individual Data points in Fig. S3 Relative Carrying Capacity
	CDM +Ligand					CDM - Ligand
	WT	mLI	mON	mOFF		WTC	mLI	mON	mOFF
	0.986981	0.93842	1.03037	0.91625		0.953165	0.962249	0.957648	0.0220402
	0.975201	0.988802	1.11218	0.958212		0.978076	1.04436	0.984446	0.0213768
	1.01973	0.98392	1.04148	0.901113		1.02169	1.03772	1.14117	0.00572693
	1.04037	1.07541	1.06839	0.866879		0.992777	0.927919	0.927852	0.870612
	0.996331	1.05454	1.03135	0.864674		1.12448	1.10648	0.949012	0.870612
	1.00021	0.97613	0.977915	0.819647		0.967336	0.927919	1.06355	1.08144
	0.980577	0.710355	0.614041	0.758412		1.00603	0.66607	0.642803	0.59619
	1.01599	0.782986	0.731032	0.55954		0.970083	0.722407	0.484001	0.640984
	0.972049	0.822126	0.639521	0.861883		0.995099	0.702569	0.644277	0.539303
	1.05451	0.914781	1.13936	0.89616		1.06829	0.852783	1.02764	0.827698
	0.944105	0.960397	0.906558	0.851623		0.926552	1.07051	0.977868	0.885011
	1.06552	1.07385	1.03607	0.845924		0.98803	0.877248	0.850979	0.830741
	0.926594	1.07899	1.02074	1.16357		0.981205	0.94167	0.938517	0.911748
	1.01028	1.00466	1.10976	1.01868		0.956015	1.01016	0.95364	1.0618
	0.921763	1.03615	1.15166	1.3262		1.12042	0.859087	0.98271	1.06208
	1.01243	1.01538	1.03793	1.03844		0.928754	1.05283	0.912031	0.864221
	0.912448	1.01379	1.15755	0.962474		1.04307	0.962811	0.985563	1.03274
	1.12211	0.962529	1.04204	0.966188		0.993371	0.987603	1.02901	1.0354
	1.08159	1.21789	1.08092	0.936478		0.982894	1.02712	1.07211	0.107765
	1.01452	1.00955	1.04952	0.979385		0.986109	1.00229	1.04473	0.275888
	0.921001	1.03381	1.07817	0.955926		1.02956	1.01804	1.12517	0.105512
	1.14999	0.931818	1.07845	0.921556		0.87284	0.821299	1.0071	0.53024
	1.13189	1.09761	0.967785	0.755186		1.12583	0.848452	1.03896	0.270054
	0.851036	0.851036	0.735241	0.704097		0.92051	0.770238	1.12842	0.398584
	0.941338	1.10382	1.19827			0.976382	1.15385	1.22711
	0.943655	1.18226	1.24548			0.999439	1.12597	1.15523
	1.08262	1.22052	1.04954			1.03313	1.11774	0.911594
	1.02177	1.03882	0.932578	1.06418		0.981692	1.05565	0.938742	1.0254
	0.970104	0.997416	0.998816	1.03721		1.04992	0.968174	0.929662	1.03721
	1.02392	1.0954	1.00993	0.959169		0.972634	0.997133	0.995504	1.06418
	1.11006	1.10158	1.12857	1.03269		1.00523	1.03054	1.01492	0.930429
	0.892641	0.877824	1.15182	1.03828		0.980481	1.04874	1.02489	0.956086
	0.889182	1.01535	0.955681	1.08332		1.01421	1.10586	0.977213	1.09929
	0.89929	1.03466		1.23102		0.909852	0.9821		0.977156
	1.10692	1.03414		0.926961		1.13305	1.00467		1.06619
	1.02503	1.0431		1.11185		1.07647	1.12341		1.04705
Fig, 4B, Random Subset of Individual Data points in Fig. S3 Relative Growth Rate
	CDM +Ligand					CDM - Ligand
	WT	M1	M2	M3		1.08464	1.021	1.10519	0.630594
	0.950898	0.999293	1.05717	0.637081		1.08464	1.021	1.10519	0.630594
	1.07324	0.850403	0.925564	0.788365		0.931228	0.889748	0.936086	0.452147
	0.94671	1.00302	1.08043	0.681893		1.08417	0.875057	0.956073	0.62476
	1.05667	1.0436	1.17755	0.72459		1.07642	0.971701	0.903213	0.774759
	1.05667	1.0436	0.911193	0.72459		1.0036	0.971701	0.903213	0.75729
	0.996047	0.996406	1.17755	0.562421		0.944124	1.00209	0.897479	0.895083
	1.0204	0.859019	0.753035	0.821305		1.00329	0.802415	0.686696	0.793102
	0.967242	0.731721	0.748604	0.715465		0.999381	0.819389	0.655824	0.756853
	1.00035	0.914068	0.779151	0.86988		1.02373	0.719785	0.741961	0.683675
	0.823964	1.24428	0.745125	0.805536		0.99556	0.903591	1.00073	0.847661
	1.0619	0.804336	1.24859	1.22361		1.04714	1.00766	0.871921	0.723739
	1.21355	0.87941	0.838841	0.846195		0.988107	1.07248	0.97777	0.865067
	1.0014	0.87597	0.924648	0.769079		1.02262	0.898411	0.987581	0.907812
	0.939236	0.908906	0.790038	1.11141		1.00819	1.02803	0.867169	1.06006
	1.12717	0.981916	0.94432	0.993631		0.960531	1.03554	1.02528	0.620928
	0.937745	0.903451	0.946073	1.0241		0.981186	1.04626	0.977532	1.08468
	1.00229	0.890061	0.756799	1.04964		0.969012	1.05708	0.988003	1.09643
	1.0781	0.824279	0.945107	1.16246		1.0198	0.967262	1.03679	1.09532
	1.07878	0.930816	1.07732	0.980053		1.08094	1.25986	1.12811	1.17502
	0.918482	1.03917	1.06658	0.914575		1.03763	1.0534	1.09692	1.22432
	1.08676	0.948407	1.03686	0.927376		0.907461	1.23297	0.968763	0.989409
	1.085	0.986638	1.11274	1.07654		1.04554	0.840031	0.95998	0.268857
	0.947131	0.99036	1.08896	1.08896		1.03603	0.876625	0.929759	0.26541
	1.02379	1.04607	1.18945	1.01337		0.911625	0.756978	0.781069	0.282658
	1.07164	0.945535	0.881592			0.922	0.9574	0.896169
	0.912695	1.01846	0.909351			1.04174	0.85638	0.910848
	1.04751	0.91018	1.19315			1.02693	1.03886	1.2317
	1.06025	0.934786	1.1228	0.997417		1.04628	0.908675	1.11072	0.972278
	0.946704	1.06038	0.867993	0.91908		0.936264	1.07283	0.859384	0.877239
	1.06625	0.885119	1.13319	0.900377		1.01377	1.07281	0.885268	0.928712
	0.96738	0.858527	1.02128	1.12339		1.05495	0.903916	1.17018	1.06392
	1.08031	1.0613	0.985456	1.10179		1.00786	1.05248	1.0569	1.08722
	0.984792	1.21	1.07192	1.0403		0.989962	0.893114	1.11645	1.11659
	1.07114	0.899401		1.11492		0.963465	0.881358		1.13539
	1.00578	0.93238		0.91076		1.07322	1.01932		1.29569
	0.935266	0.83835		0.827154		1.0285	0.846101		1.20873
Fig, 4C, Random Subset of Individual Data points in Fig. S4 Fitness in Mice
	Nasopharnyx					Lung					Blood					In vitro
	WTC	mLI	mON	mOFF		WTC	mLI	mON	mOFF		WTC	mLI	mON	mOFF		WTC	mLI	mON	mOFF
	0.937	0.871	1	0.93		1	0.903	0.83	0.879		1.08	0.749	1.06	0.989		1.02	0.97	0.91	0.976
	0.9	0.791	0.979	0.936		0.887	0.658	0.96	1.02		0.9	0.681	0.96	0.826		0.925	0.947	0.97	0.891
	0.877	0.74	0.86	0.913		0.903	0.718	0.95	0.855		0.916	0.563	1.02	0.989		0.906	1.07	0.98	0.891
	0.91	0.888	0.895	0.99		0.976	0.814	0.74	0.71		1	0.611	0.504	0.732		1	1.01	1.04	0.929
	0.983	0.88	0.566	0.9		1	0.874	0.491	0.899		0.927	0.96	0.61	0.69		1.03	1.03	1.09	1
	1	0.671	0.61	0.95		1.08	1.04	0.88	0.685		1.05	0.569	1	0.443		0.95	0.957	1.02	1.07
	1.02	0.825	0.89	0.0001		1	0.85	0.94	0.0001		1.02	0.809	0.61	0.0001		1.06	1.08	0.99	1
	1.12	0.852	0.82	0.0001		0.98	0.72	0.86	0.0001		1	1.01	0.74	0.0001		1.06	1.03	0.88	0.964
	0.955	0.662	0.85	0.0001		0.955	0.82	0.92	0.0001		1	0.786	0.96	0.0001		1.06	1.02	0.91	1.13
	0.986	0.818	1.13	1.05		1.01	0.957	0.643	0.789		1.01	0.941	0.79	0.901		1.08	1.04	1.05	0.99
	0.947	0.893	1.07	0.876		1.01	0.913	0.74	0.872		0.983	0.927	0.71	0.945		1.02	1.01	0.983	1.07
	0.99	0.767	1.03	0.956		0.993	0.9	0.82	0.882		1.02	0.936	0.714	0.655		1.03	0.989	1.11	1.08
	1	0.93	1.05	0.832		0.981	0.803	0.957	0.783		0.981	0.95	1	0.745		0.931	0.971	0.961	0.98
	1	0.823	0.935	0.94		0.938	0.934	0.905	0.689		0.945	0.934	0.957	0.679		0.973	1.06	0.942	1.02
	1.04	0.892	0.862	0.94		0.971	0.934	0.965	0.743		0.914	0.876	0.957	0.769		0.973	1.04	1.09	1
	1.01	0.957	0.91	0.61		0.969	0.921	1.03	0.91		0.956	0.974	0.94	0.8		0.951	0.994	1.08	0.95
	1.08	1.06	0.9	0.97		1.01	0.84	1.05	0.93		0.996	1.02	0.91	0.87		0.952	1.02	1.04	0.95
	0.991	0.941	0.93	0.86		0.984	0.8	1.08	0.87		1	1.01	0.89	1.04		1.05	0.984	1.07	1.04
	0.95	1.2	1.08	0.76		0.96	1.17	1.15	1.02		1.02	1.07	0.88	0.93		0.94	0.95	1.03	1.08
	1.01	1.16	1.18	0.81		1.09	1.02	1	1.06		0.99	0.99	0.97	0.86		1.06	1.03	0.8	1.12
	1.03	0.97	0.86	0.87		1.12	1.13	0.9	0.99		1.1	1	1.23	0.9		1.13	0.83	0.83	1.03
	0.837	0.0001	0.809	0.0001		1.03	0.0001	0.616	0.0001		1	0.0001	0.901	0.0001		0.959	0.977	0.939	1.01
	1.06	0.0001	0.66	0.0001		0.993	0.0708	0.798	0.0001		0.887	0.0001	0.734	0.0001		1.04	0.978	0.883	1.08
	1.12	0.0127	1.04	0.0001		0.98	0.0708	0.462	0.0001		0.98	0.0001	0.883	0.0001		0.9	0.983	0.898	0.898
	1.03	0.73	0.0001			0.94	0.33	0.0001			1.04	0.75				0.95	1.08	0.99
	1.02	0.84	0.0001			1.01	0.6	0.0001			1.03	0.61				1.05	0.96	1.19
	0.97	0.59	0.0001			0.89	0.8	0.0001			1.01	0.89				0.97	1.09	1.04
Summary of statistics from 100 random samplings of the data points derived in Fig S3 and S5
		Average P values From Dunn's test				% of trials with p<0.05
		M1vsWT	M2vsWT	M3vsWT		M1vsWT	M2vsWT	M3vsWT
Carrying Capacity +ligand		0.960673	0.553254	0.545365		0	0.03	0.07
Carrying Capacity -ligand		0.965441	0.994266	0.0244538		0	0	0.94
Growth Rate + ligand		0.48865	0.935852	0.155434		0.03	0.01	0.34
Growth Rate -ligand		0.741732	0.973871	0.141722		0	0	0.25
Nasopharnyx		0.0041685	0.091186	0.0003771		0.99	0.48	1
Lung		0.00206323	0.00345904	1.39074e-05		1	1	1
Blood		0.00362327	0.0107237	8.33771e-06		1	0.97	1
rich medium in vitro		0.967016	0.956202	0.94738		0	0	0

## Sheet: Fig 5
Fig. 5A Best Correlation obseved between measured and modelled fitness
	Measured Fitness in Lung			Modelled Fitness in Exponential Phase
	Average Fitnes	StDev		Fitness	+error	-error
0719_TPP_mLI	0.88	0.04		1.028	1.0419	0.9752
0178_FMN_mLI	1.09	0.09		1.1476	1.2502	1.0537
0488_FMN_mLI	0.77	0.09		0.8023	0.8567	0.6591
0701_PyrR_mLI	0.79	0.1		0.9728	1.0667	0.8564
1278_PyrR_mLI	0.003175	0.00635		0.813	0.8618	0.6968
1286_PyrR_mLI	0.76	0.129872		0.9344	1.0122	0.8921
0408_Gly_mLI	0.92	0.17		0.9585	0.9934	0.8859
1096_TrpT-box_mLI	0.83	0.05		0.9813	1.0544	0.8456
1847_Gua_mLI	0.99	0.07		1.0196	1.0856	0.9012
0719_TPP_mON	0.95	0.14		0.9566	0.9951	0.8702
0178_FMN_mON	1.02	0.12		1.0164	1.1256	0.9353
0488_FMN_mON	0.85	0.08		0.7011	0.7319	0.5632
0701_PyrR_mON	0.98	0.11		1.0472	1.133	0.955
1278_PyrR_mON	0.858333	0.125623		0.8854	0.9709	0.7957
1286_PyrR_mON	0	0		1.0009	1.1636	0.8163
0408_Gly_mON	0.67	0.13		0.8993	0.9213	0.9001
1096_TrpT-box_mON	1.04	0.08		0.9868	1.0574	0.8425
1847_Gua_mON	0.91	0.02		0.9983	1.0219	0.9369
0719_TPP_mOFF	0.89	0.08		0.8916	1.0324	0.6886
0178_FMN_mOFF	0.81	0.05		1.14	1.2488	0.5736
0488_FMN_mOFF	0	0		0.7502	0.7864	0.6072
0701_PyrR_mOFF	0.92	0.1		0.4451	0.5883	0.1363
1278_PyrR_mOFF	0	0		0.3289	0.4145	0.1905
1286_PyrR_mOFF	not generated
0408_Gly_mOFF	0.92	0.06		0.8267	0.8928	0.7074
1096_TrpT-box_mOFF	0.88	0.11		0.8083	0.9168	0.6474
1847_Gua_mOFF	0.84	0.16		1.0853	1.0988	0.9989
Fig. 5C Measured Fitness in CDM of SP_0701_pyrR_mOFF
	+uracil					Average	Stdev		No uracil						Average	Stdev
2h	0.94	0.98	0.84	0.78	0.84	0.876	0.0817313		0.96	1.05	0.79	0.78	0.86		0.888	0.115629
4h	0.86	1.03	0.93	0.96	1.17	0.99	0.117686		0.76	0.73	0.52	0.53	0.57		0.622	0.114324
6h	0.99	1.06	1.08	0.96	1.05	1.028	0.0506952		0.62	0.54	0.33	0.3	0.25		0.408	0.16208
Fig. 5D Modelled Fitness in CDM of SP_0701_pyrR_mOFF
	+uracil								No uracil
	Fitness	+error	-error						Fitness	+error	-error
2h	0.6564	0.0618	0.062						0.4752	0.1247	0.2786
4h	0.654	0.0638	0.0603						0.2994	0.1141	0.2013
6h	0.6504	0.0654	0.0614						0.2108	0.0814	0.141
Fig. 5E Measured Fitness in CDM of SP_1278_pyrR_mOFF
	+uracil					Average	Stdev		No uracil						Average	Stdev
2h	1.62	1.37	1.63	1.37	1.1	0.888	0.115629		1.16	1.04	1.37	1.64	1.16	0.91	1.21333	0.258586
4h	1.29	1.04		0.87		0.622	0.114324		0.93	1.34	1.04	1.24			1.1375	0.186257
6h	1.12	1.14	1.19	1.67		0.408	0.16208		1.55	1.18	1.01	1.06	1.08	1	1.14667	0.207814
Fig. 5F Modelled Fitness in CDM of SP_1278_pyrR_mOFF
	+uracil								No uracil
	Fitness	+error	-error						Fitness	+error	-error
2h	1.1176	0.0809	0.0816						0.3958	0.1033	0.1029
4h	1.1024	0.0972	0.0909						0.3926	0.1037	0.1033
6h	1.0568	0.1467	0.1359						0.3654	0.1094	0.1088

## Sheet: Fig. 6
Fig. 6B: 0178_FMN mutant growth curves
							WT C CDM No ligand											WTC CDM 140 ng/mL riboflavin
time	WT-0-7-3-23-C2	WT-0-7-3-23-C3	WT-0-7-3-23-C4	WT-0-71423-C2	WT-0-71423-C3	WT-0-71423-C4	Average	Stdeviation			time	WT1-100-7-3-23-C5	WT1-100-7-3-23-C6	WT1-100-7-3-23-C7	WT-100-71423-C5	WT-100-71423-C6	WT-100-71423-C7	Average	Stdeviation
0	-0.066625	-0.000625	0.004375	-0.0533	-0.0503	-0.0463	-0.0354625	0.0297575			0	0.021375	0.025375	0.019375	-0.0483	-0.0533	-0.0653	-0.0354625	0.0297576
30	-0.069875	0.040125	0.057125	0.0598	0.0938	0.1198	0.0501292	0.0654289			30	0.074125	0.093125	0.056125	0.1228	0.1268	0.1288	0.0501292	0.0654289
60	0.024125	0.018125	0.014125	0.0149	0.0169	0.0119	0.0166792	0.00424522			60	0.012125	0.014125	0.013125	0.0129	0.0109	0.0099	0.0166792	0.00424522
90	0.02625	0.02225	0.01925	0.0143	0.0183	0.0153	0.019275	0.0044498			90	0.02025	0.02225	0.01925	0.0163	0.0143	0.0153	0.019275	0.0044498
120	0.0285	0.0245	0.0215	0.0236	0.0226	0.0196	0.0233833	0.00303145			120	0.0255	0.0255	0.0235	0.0196	0.0166	0.0216	0.0233833	0.00303145
150	0.0315	0.0245	0.0225	0.0306	0.0306	0.0256	0.02755	0.00381615			150	0.0295	0.0265	0.0265	0.0226	0.0196	0.0186	0.02755	0.00381615
180	0.03575	0.03175	0.02575	0.037	0.039	0.037	0.034375	0.00486505			180	0.03875	0.03775	0.03375	0.025	0.022	0.02	0.034375	0.00486505
210	0.043125	0.036125	0.032125	0.0534	0.0554	0.0524	0.0454292	0.00980226			210	0.050125	0.049125	0.046125	0.0304	0.0304	0.0294	0.0454292	0.00980226
240	0.057125	0.049125	0.047125	0.075	0.074	0.08	0.0637292	0.0143517			240	0.066125	0.062125	0.056125	0.039	0.036	0.037	0.0637292	0.0143517
270	0.072625	0.065625	0.064625	0.1122	0.1112	0.1182	0.0907458	0.0255895			270	0.091625	0.083625	0.074625	0.0502	0.0472	0.0512	0.0907458	0.0255895
300	0.093875	0.088875	0.081875	0.1596	0.1676	0.1716	0.127238	0.0430975			300	0.128875	0.116875	0.102875	0.0666	0.0606	0.0636	0.127238	0.0430975
330	0.123625	0.120625	0.113625	0.2202	0.2352	0.2382	0.175246	0.0616829			330	0.175625	0.168625	0.146625	0.0862	0.0802	0.0842	0.175246	0.0616829
360	0.168625	0.158625	0.152625	0.2844	0.2924	0.3014	0.226346	0.0731015			360	0.256625	0.238625	0.205625	0.1154	0.1064	0.1134	0.226346	0.0731015
390	0.228875	0.220875	0.209875	0.3743	0.3663	0.3563	0.292754	0.0802657			390	0.343875	0.326875	0.284875	0.1553	0.1463	0.1523	0.292754	0.0802657
420	0.302625	0.292625	0.279625	0.4264	0.4354	0.4354	0.362013	0.0775195			420	0.432625	0.419625	0.374625	0.2094	0.1994	0.2054	0.362013	0.0775196
450	0.389375	0.382375	0.368375	0.4508	0.4588	0.4558	0.417588	0.04176			450	0.491375	0.488375	0.439375	0.2768	0.2688	0.2758	0.417588	0.04176
480	0.459875	0.439875	0.430875	0.4585	0.4545	0.4755	0.453188	0.0157961			480	0.510875	0.511875	0.480875	0.3525	0.3415	0.3515	0.453188	0.0157961
510	0.47825	0.47725	0.46825	0.4449	0.4489	0.4559	0.462242	0.0143984			510	0.50425	0.50425	0.47925	0.4029	0.3849	0.3969	0.462242	0.0143984
540	0.481	0.48	0.472	0.4347	0.4397	0.4447	0.458683	0.0212644			540	0.505	0.506	0.477	0.4287	0.4097	0.4187	0.458683	0.0212644
570	0.478125	0.479125	0.468125	0.4349	0.4479	0.4439	0.458679	0.0188969			570	0.500125	0.503125	0.475125	0.4419	0.4189	0.4249	0.458679	0.0188969
600	0.475375	0.471375	0.467375	0.4451	0.4531	0.4421	0.459071	0.0141776			600	0.501375	0.499375	0.475375	0.4481	0.4231	0.4301	0.459071	0.0141776
630	0.47225	0.47025	0.46525	0.4547	0.4727	0.4577	0.465475	0.00771367			630	0.50425	0.50025	0.47425	0.4517	0.4267	0.4317	0.465475	0.00771367
660	0.471625	0.467625	0.462625	0.4741	0.5011	0.4761	0.475529	0.0134199			660	0.503625	0.500625	0.474625	0.4551	0.4291	0.4341	0.475529	0.0134199
690	0.473	0.468	0.463	0.4957	0.5237	0.4977	0.48685	0.0231082			690	0.501	0.494	0.475	0.4497	0.4277	0.4367	0.48685	0.0231082
720	0.46875	0.46775	0.46175	0.5213	0.5483	0.5223	0.498358	0.0367352			720	0.50375	0.49275	0.46975	0.4533	0.4283	0.4393	0.498358	0.0367352
750	0.46925	0.46625	0.45825	0.5469	0.5629	0.5429	0.507742	0.0478843			750	0.51025	0.49225	0.46825	0.4539	0.4289	0.4429	0.507742	0.0478843
780	0.466875	0.465875	0.458875	0.5647	0.5767	0.5607	0.515621	0.0569955			780	0.521875	0.499875	0.472875	0.4517	0.4257	0.4427	0.515621	0.0569955
810	0.465875	0.464875	0.459875	0.5797	0.5917	0.5777	0.523288	0.0656547			810	0.538875	0.505875	0.480875	0.4517	0.4267	0.4417	0.523288	0.0656547
840	0.463625	0.465625	0.461625	0.5885	0.5995	0.5865	0.527562	0.0701912			840	0.551625	0.511625	0.485625	0.4525	0.4275	0.4435	0.527563	0.0701912
870	0.471625	0.468625	0.463625	0.595	0.605	0.59	0.532312	0.070708			870	0.561625	0.518625	0.490625	0.452	0.431	0.446	0.532312	0.070708
900	0.478125	0.475125	0.468125	0.5977	0.6077	0.5917	0.536412	0.0688644			900	0.570125	0.519125	0.493125	0.4547	0.4357	0.4497	0.536412	0.0688644
930	0.48275	0.47875	0.47075	0.5964	0.6074	0.5924	0.538075	0.0667412			930	0.57475	0.52075	0.49375	0.4564	0.4384	0.4524	0.538075	0.0667412
960	0.486	0.481	0.473	0.5958	0.6088	0.5928	0.539567	0.0656046			960	0.579	0.52	0.492	0.4618	0.4428	0.4578	0.539567	0.0656046
							mLI CDM No ligand											mLI CDM 140 ng/mL riboflavin
time	M1-0-7-3-23-D2	M1-0-7-3-23-D3	M1-0-7-3-23-D4	M1-0-71423-D2	M1-0-71423-D3	M1-0-71423-D4	Average	Stdeviation			time	M1-100-7-5-23-D5	M1-100-7-5-23-D6	M1-100-7-5-23-D7	M1-100-71423-D5	M1-100-71423-D6	M1-100-71423-D7	Average	Stdeviation
0	0.003375	0.005375	0.025375	-0.0353	-0.0313	-0.0303	-0.0104625	0.0251844			0	0.016375	0.019375	0.047375	-0.0333	-0.0333	-0.0413	-0.0354625	0.0297576
30	-0.099875	0.046125	0.066125	-0.0212	0.0718	0.0948	0.0262958	0.0733729			30	0.075125	0.053125	0.070125	0.1168	0.1278	0.1218	0.0501292	0.0654289
60	0.017125	0.014125	0.010125	0.0119	0.0089	0.0089	0.0118458	0.00326755			60	0.013125	0.011125	0.009125	0.0069	0.0089	0.0109	0.0166792	0.00424522
90	0.01925	0.01525	0.01325	0.0133	0.0123	0.0123	0.014275	0.00266472			90	0.01825	0.01725	0.01525	0.0113	0.0133	0.0163	0.019275	0.0044498
120	0.0205	0.0195	0.0175	0.0176	0.0176	0.0166	0.0182167	0.00146617			120	0.0235	0.0225	0.0215	0.0126	0.0146	0.0176	0.0233833	0.00303145
150	0.0225	0.0195	0.0175	0.0206	0.0206	0.0186	0.0198833	0.00175205			150	0.0235	0.0225	0.0205	0.0166	0.0176	0.0196	0.02755	0.00381615
180	0.02475	0.02175	0.01775	0.026	0.023	0.022	0.0225417	0.00286102			180	0.02875	0.02575	0.02175	0.02	0.02	0.022	0.034375	0.00486505
210	0.029125	0.026125	0.024125	0.0334	0.0314	0.0294	0.0289292	0.00338517			210	0.039125	0.037125	0.032125	0.0234	0.0204	0.0244	0.0454292	0.00980226
240	0.037125	0.031125	0.032125	0.044	0.041	0.04	0.0375625	0.00510683			240	0.049125	0.050125	0.047125	0.028	0.03	0.033	0.0637292	0.0143517
270	0.045625	0.041625	0.042625	0.0622	0.0572	0.0602	0.0515792	0.00931052			270	0.075625	0.067625	0.061625	0.0372	0.0382	0.0422	0.0907458	0.0255895
300	0.058875	0.052875	0.054875	0.0846	0.0816	0.0836	0.0694042	0.0153385			300	0.096875	0.093875	0.084875	0.0516	0.0486	0.0566	0.127238	0.0430975
330	0.080625	0.074625	0.075625	0.1202	0.1182	0.1192	0.0980792	0.0232345			330	0.139625	0.140625	0.126625	0.0662	0.0652	0.0752	0.175246	0.0616829
360	0.109625	0.101625	0.102625	0.1744	0.1624	0.1734	0.137346	0.0361955			360	0.205625	0.197625	0.182625	0.0904	0.0894	0.1004	0.226346	0.0731015
390	0.151875	0.140875	0.144875	0.2433	0.2323	0.2513	0.194087	0.0532741			390	0.298875	0.280875	0.266875	0.1243	0.1233	0.1393	0.292754	0.0802657
420	0.211625	0.194625	0.198625	0.3514	0.3054	0.3594	0.270179	0.0775303			420	0.411625	0.394625	0.369625	0.1704	0.1694	0.1914	0.362013	0.0775196
450	0.291375	0.268375	0.273375	0.4628	0.4068	0.4398	0.357088	0.0890883			450	0.517375	0.494375	0.475375	0.2378	0.2338	0.2548	0.417588	0.04176
480	0.384875	0.353875	0.363875	0.4835	0.5165	0.4755	0.429687	0.0701683			480	0.543875	0.537875	0.536875	0.3215	0.3175	0.3535	0.453188	0.0157961
510	0.45425	0.42325	0.43925	0.4949	0.5349	0.4929	0.473242	0.0416475			510	0.53525	0.54025	0.54725	0.3909	0.3859	0.4139	0.462242	0.0143984
540	0.486	0.466	0.475	0.4817	0.5127	0.4877	0.48485	0.0157945			540	0.554	0.535	0.549	0.4297	0.4187	0.4497	0.458683	0.0212644
570	0.495125	0.474125	0.486125	0.5029	0.4789	0.4709	0.484679	0.0124728			570	0.541125	0.537125	0.549125	0.4469	0.4399	0.4659	0.458679	0.0188969
600	0.492375	0.472375	0.490375	0.4931	0.4671	0.4661	0.480237	0.013037			600	0.527375	0.533375	0.537375	0.4581	0.4481	0.4761	0.459071	0.0141776
630	0.48925	0.47225	0.48725	0.4627	0.4567	0.4547	0.470475	0.0150738			630	0.54325	0.56225	0.53925	0.4587	0.4507	0.4797	0.465475	0.00771367
660	0.488625	0.471625	0.483625	0.4601	0.4491	0.4731	0.471029	0.0146509			660	0.564625	0.564625	0.536625	0.4641	0.4571	0.4801	0.475529	0.0134199
690	0.49	0.47	0.485	0.4667	0.4537	0.4697	0.472517	0.0131428			690	0.585	0.568	0.551	0.4657	0.4557	0.4777	0.48685	0.0231082
720	0.48775	0.46775	0.48375	0.4813	0.4783	0.4773	0.479358	0.00683501			720	0.57975	0.59175	0.56775	0.4653	0.4553	0.4773	0.498358	0.0367352
750	0.48825	0.47025	0.48425	0.5079	0.5139	0.5009	0.494242	0.0163013			750	0.60125	0.62225	0.59125	0.4599	0.4559	0.4769	0.507742	0.0478843
780	0.485875	0.467875	0.481875	0.5357	0.5267	0.5237	0.503621	0.0283917			780	0.622875	0.623875	0.597875	0.4607	0.4537	0.4697	0.515621	0.0569955
810	0.484875	0.466875	0.480875	0.5587	0.5557	0.5447	0.515288	0.0420377			810	0.631875	0.633875	0.615875	0.4577	0.4527	0.4677	0.523288	0.0656547
840	0.485625	0.466625	0.478625	0.5705	0.5685	0.5585	0.521396	0.049225			840	0.637625	0.642625	0.628625	0.4575	0.4505	0.4615	0.527563	0.0701912
870	0.492625	0.470625	0.483625	0.577	0.577	0.561	0.526979	0.0497939			870	0.642625	0.647625	0.636625	0.453	0.447	0.462	0.532312	0.070708
900	0.500125	0.478125	0.490125	0.5797	0.5807	0.5607	0.531579	0.0472052			900	0.644125	0.650125	0.641125	0.4507	0.4497	0.4637	0.536412	0.0688644
930	0.50375	0.48175	0.49475	0.5764	0.5784	0.5574	0.532075	0.0435434			930	0.64575	0.64975	0.64375	0.4574	0.4554	0.4694	0.538075	0.0667412
960	0.507	0.484	0.498	0.5748	0.5778	0.5538	0.532567	0.0412014			960	0.647	0.651	0.645	0.4638	0.4578	0.4728	0.539567	0.0656046
							mON CDM No ligand											mON CDM 140 ng/mL riboflavin
time	M2-0-7-3-23-E2	M2-0-7-3-23-E3	M2-0-7-3-23-E4	M2-0-71423-E2	M2-0-71423-E3	M2-0-71423-E4	Average	Stdeviation			time	M2-100-7-3-23-E5	M2-100-7-3-23-E6	M2-100-7-3-23-E7	M2-100-71423-E5	M2-100-71423-E6	M2-100-71423-E7	Average	Stdeviation
0	-0.002625	0.005375	0.017375	-0.0063	-0.0193	-0.0133	-0.00312917	0.0131757			0	-0.005625	0.022375	0.012375	-0.0223	-0.0193	-0.0253	-0.0354625	0.0297576
30	-0.000875	0.037125	0.058125	-0.0212	0.0478	0.0868	0.0346292	0.0395752			30	0.033125	0.067125	0.060125	0.1058	0.1098	0.1098	0.0501292	0.0654289
60	0.017125	0.011125	0.013125	0.0119	0.0119	0.0099	0.0125125	0.00249603			60	0.012125	0.014125	0.005125	0.0109	0.0119	0.0109	0.0166792	0.00424522
90	0.01725	0.01225	0.01525	0.0163	0.0153	0.0143	0.0151083	0.00172552			90	0.01525	0.01725	0.01125	0.0153	0.0163	0.0153	0.019275	0.0044498
120	0.0185	0.0145	0.0175	0.0226	0.0216	0.0186	0.0188833	0.00291713			120	0.0185	0.0205	0.0135	0.0176	0.0176	0.0176	0.0233833	0.00303145
150	0.0205	0.0155	0.0185	0.0296	0.0256	0.0216	0.0218833	0.00505071			150	0.0195	0.0225	0.0155	0.0216	0.0256	0.0226	0.02755	0.00381615
180	0.02175	0.01575	0.02075	0.041	0.036	0.036	0.0285417	0.0103627			180	0.02075	0.02175	0.01475	0.03	0.03	0.025	0.034375	0.00486505
210	0.024125	0.019125	0.020125	0.0584	0.0554	0.0574	0.0390958	0.0197807			210	0.022125	0.028125	0.017125	0.0334	0.0324	0.0344	0.0454292	0.00980226
240	0.031125	0.023125	0.025125	0.082	0.078	0.083	0.0537292	0.0300362			240	0.028125	0.032125	0.024125	0.048	0.054	0.049	0.0637292	0.0143517
270	0.039625	0.030625	0.033625	0.1232	0.1212	0.1202	0.0780792	0.0476996			270	0.035625	0.037625	0.032625	0.0652	0.0732	0.0702	0.0907458	0.0255895
300	0.050875	0.040875	0.041875	0.1846	0.1726	0.1786	0.111571	0.0736072			300	0.047875	0.049875	0.041875	0.0966	0.0956	0.0936	0.127238	0.0430975
330	0.066625	0.055625	0.057625	0.2562	0.2502	0.2422	0.154746	0.103996			330	0.063625	0.070625	0.060625	0.1322	0.1342	0.1342	0.175246	0.0616829
360	0.090625	0.075625	0.077625	0.3214	0.3234	0.3314	0.203346	0.133845			360	0.081625	0.090625	0.082625	0.1844	0.1904	0.1914	0.226346	0.0731015
390	0.124875	0.109875	0.110875	0.4203	0.4103	0.3943	0.261754	0.160835			390	0.127875	0.126875	0.122875	0.2453	0.2653	0.2653	0.292754	0.0802657
420	0.177625	0.153625	0.152625	0.4474	0.4774	0.4544	0.310512	0.164009			420	0.174625	0.181625	0.173625	0.3284	0.3564	0.3534	0.362013	0.0775196
450	0.249375	0.217375	0.219375	0.4818	0.4998	0.4948	0.360421	0.144848			450	0.252375	0.255375	0.249375	0.4008	0.4308	0.4388	0.417588	0.04176
480	0.335875	0.299875	0.297875	0.4675	0.4985	0.4925	0.398688	0.0973355			480	0.337875	0.340875	0.330875	0.4565	0.4715	0.4815	0.453188	0.0157961
510	0.43525	0.39925	0.39625	0.4679	0.4959	0.4949	0.448242	0.0449597			510	0.42925	0.43825	0.42025	0.4769	0.4939	0.4959	0.462242	0.0143984
540	0.496	0.471	0.459	0.4787	0.4967	0.4967	0.483017	0.0160179			540	0.487	0.491	0.473	0.4787	0.4937	0.4957	0.458683	0.0212644
570	0.515125	0.505125	0.491125	0.4819	0.4969	0.5189	0.501513	0.0142443			570	0.502125	0.510125	0.496125	0.4829	0.4919	0.5059	0.458679	0.0188969
600	0.512375	0.510375	0.494375	0.5001	0.5081	0.5091	0.505737	0.00697622			600	0.502375	0.513375	0.497375	0.4851	0.4921	0.4991	0.459071	0.0141776
630	0.50625	0.50425	0.49225	0.5137	0.5207	0.5247	0.510308	0.0118818			630	0.49925	0.51225	0.49125	0.4877	0.4917	0.4977	0.465475	0.00771367
660	0.506625	0.501625	0.488625	0.5261	0.5351	0.5321	0.515029	0.0187846			660	0.499625	0.512625	0.488625	0.4841	0.4881	0.5001	0.475529	0.0134199
690	0.504	0.498	0.485	0.5467	0.5537	0.5437	0.52185	0.0295118			690	0.502	0.51	0.492	0.4857	0.4847	0.4917	0.48685	0.0231082
720	0.50275	0.49375	0.48275	0.5663	0.5763	0.5623	0.530692	0.0419309			720	0.50075	0.50675	0.49175	0.4813	0.4843	0.4883	0.498358	0.0367352
750	0.49825	0.48925	0.48925	0.5849	0.5859	0.5899	0.539575	0.0519729			750	0.49825	0.50625	0.48825	0.4819	0.4849	0.4819	0.507742	0.0478843
780	0.493875	0.486875	0.488875	0.5967	0.5997	0.5967	0.543787	0.0591123			780	0.492875	0.506875	0.487875	0.4817	0.4807	0.4867	0.515621	0.0569955
810	0.491875	0.483875	0.488875	0.6077	0.6137	0.5997	0.547621	0.0652846			810	0.490875	0.501875	0.486875	0.4867	0.4837	0.4947	0.523288	0.0656547
840	0.493625	0.480625	0.488625	0.6145	0.6195	0.6055	0.550396	0.0690329			840	0.491625	0.502625	0.490625	0.4985	0.4945	0.4995	0.527563	0.0701912
870	0.501625	0.480625	0.487625	0.62	0.625	0.61	0.554146	0.0708033			870	0.497625	0.507625	0.496625	0.502	0.498	0.504	0.532312	0.070708
900	0.512125	0.485125	0.494125	0.6217	0.6287	0.6137	0.559246	0.0687672			900	0.511125	0.521125	0.506125	0.5057	0.4997	0.5047	0.536412	0.0688644
930	0.52475	0.49375	0.50475	0.6224	0.6284	0.6134	0.564575	0.0632179			930	0.52075	0.53075	0.51375	0.5074	0.4994	0.5054	0.538075	0.0667412
960	0.531	0.499	0.512	0.6238	0.6308	0.6178	0.569067	0.0613134			960	0.528	0.539	0.518	0.5078	0.4998	0.5048	0.539567	0.0656046
							mOFF CDM No ligand											mOFF CDM 140 ng/mL riboflavin
time	M3-0-7-3-23-F2	M3-0-7-3-23-F3	M3-0-7-3-23-F4	M3-0-71423-F2	M3-0-71423-F2	M3-0-71423-F2	Average	Stdeviation			time	M3-100-7-3-23-F5	M3-100-7-3-23-F6	M3-100-7-3-23-F7	M3-100-71423-F5	M3-100-71423-F6	M3-100-71423-F7	Average	Stdeviation
0	-0.014625	-0.015625	0.010375	-0.0183	-0.0103	-0.0103	-0.00979583	0.0103633			0	-0.031625	0.033375	-0.002625	-0.0073	-0.0083	-0.0103	-0.0354625	0.0297576
30	-0.027875	0.011125	0.041125	-0.0232	-0.0252	0.0418	0.0029625	0.0330451			30	0.020125	0.084125	0.049125	0.0638	0.0648	0.0768	0.0501292	0.0654289
60	0.013125	0.017125	0.016125	0.0089	0.0089	0.0059	0.0116792	0.00448016			60	0.014125	0.014125	0.006125	0.0079	0.0059	0.0059	0.0166792	0.00424522
90	0.01325	0.01725	0.01825	0.0103	0.0103	0.0083	0.0129417	0.00405801			90	0.01625	0.01825	0.01525	0.0103	0.0083	0.0083	0.019275	0.0044498
120	0.0175	0.0215	0.0225	0.0126	0.0136	0.0096	0.0162167	0.00515264			120	0.0215	0.0215	0.0135	0.0116	0.0106	0.0106	0.0233833	0.00303145
150	0.0195	0.0245	0.0255	0.0136	0.0146	0.0116	0.0182167	0.00587109			150	0.0215	0.0225	0.0275	0.0146	0.0126	0.0126	0.02755	0.00381615
180	0.02575	0.02775	0.03075	0.012	0.014	0.012	0.020375	0.00862373			180	0.02675	0.02575	0.01975	0.014	0.015	0.016	0.034375	0.00486505
210	0.038125	0.040125	0.039125	0.0154	0.0174	0.0164	0.0277625	0.0124791			210	0.034125	0.031125	0.023125	0.0244	0.0174	0.0204	0.0454292	0.00980226
240	0.050125	0.055125	0.056125	0.021	0.019	0.016	0.0362292	0.0194112			240	0.044125	0.040125	0.032125	0.028	0.026	0.025	0.0637292	0.0143517
270	0.069625	0.072625	0.072625	0.0262	0.0242	0.0232	0.0480792	0.0258345			270	0.055625	0.051625	0.044625	0.0372	0.0362	0.0352	0.0907458	0.0255895
300	0.086875	0.091875	0.090875	0.0326	0.0306	0.0296	0.0604042	0.0323414			300	0.070875	0.071875	0.053875	0.0476	0.0476	0.0456	0.127238	0.0430975
330	0.108625	0.111625	0.108625	0.0442	0.0392	0.0372	0.0749125	0.0381097			330	0.095625	0.093625	0.071625	0.0642	0.0652	0.0622	0.175246	0.0616829
360	0.127625	0.129625	0.128625	0.0504	0.0434	0.0424	0.0870125	0.0456719			360	0.128625	0.123625	0.089625	0.0834	0.0874	0.0864	0.226346	0.0731015
390	0.142875	0.145875	0.144875	0.0563	0.0513	0.0503	0.0985875	0.0503906			390	0.172875	0.167875	0.120875	0.1163	0.1213	0.1213	0.292754	0.0802657
420	0.155625	0.161625	0.154625	0.0614	0.0524	0.0524	0.106346	0.0559563			420	0.229625	0.226625	0.163625	0.1574	0.1684	0.1654	0.362013	0.0775196
450	0.169375	0.165375	0.166375	0.0628	0.0548	0.0568	0.112587	0.0597242			450	0.309375	0.298375	0.221375	0.2168	0.2278	0.2258	0.417588	0.04176
480	0.180875	0.173875	0.171875	0.0645	0.0585	0.0595	0.118188	0.0629322			480	0.390875	0.378875	0.296875	0.2905	0.3035	0.3035	0.453188	0.0157961
510	0.18525	0.17625	0.16925	0.0649	0.0599	0.0619	0.119575	0.0630392			510	0.43725	0.43625	0.35725	0.3599	0.3739	0.3709	0.462242	0.0143984
540	0.187	0.172	0.167	0.0667	0.0577	0.0607	0.118517	0.0626538			540	0.454	0.459	0.387	0.3987	0.4137	0.4087	0.458683	0.0212644
570	0.180125	0.167125	0.164125	0.0629	0.0569	0.0599	0.115179	0.0608233			570	0.456125	0.458125	0.390125	0.4139	0.4339	0.4259	0.458679	0.0188969
600	0.167375	0.158375	0.154375	0.0631	0.0571	0.0591	0.109904	0.055118			600	0.452375	0.458375	0.387375	0.4221	0.4381	0.4291	0.459071	0.0141776
630	0.15025	0.14425	0.13725	0.0607	0.0537	0.0567	0.100475	0.0478172			630	0.45225	0.45525	0.38725	0.4267	0.4417	0.4337	0.465475	0.00771367
660	0.126625	0.123625	0.121625	0.0561	0.0511	0.0531	0.0886958	0.0386937			660	0.450625	0.457625	0.386625	0.4321	0.4441	0.4391	0.475529	0.0134199
690	0.119	0.111	0.105	0.0517	0.0467	0.0487	0.08035	0.0346287			690	0.451	0.452	0.387	0.4307	0.4447	0.4377	0.48685	0.0231082
720	0.10275	0.10475	0.10175	0.0483	0.0433	0.0443	0.0741917	0.0317082			720	0.44975	0.45475	0.38575	0.4313	0.4483	0.4393	0.498358	0.0367352
750	0.08725	0.08825	0.09025	0.0439	0.0409	0.0419	0.0654083	0.0254237			750	0.45025	0.45425	0.38825	0.4319	0.4509	0.4389	0.507742	0.0478843
780	0.077875	0.076875	0.080875	0.0437	0.0407	0.0407	0.0601208	0.0202516			780	0.451875	0.454875	0.386875	0.4337	0.4507	0.4407	0.515621	0.0569955
810	0.073875	0.072875	0.077875	0.0407	0.0377	0.0397	0.0571208	0.0195445			810	0.452875	0.454875	0.387875	0.4347	0.4627	0.4427	0.523288	0.0656547
840	0.072625	0.073625	0.075625	0.0405	0.0385	0.0385	0.0565625	0.0190946			840	0.454625	0.457625	0.389625	0.4365	0.4525	0.4415	0.527563	0.0701912
870	0.073625	0.074625	0.075625	0.041	0.041	0.041	0.0578125	0.018428			870	0.457625	0.454625	0.389625	0.436	0.459	0.444	0.532312	0.070708
900	0.076125	0.074125	0.078125	0.0427	0.0407	0.0387	0.0584125	0.0194854			900	0.462125	0.460125	0.391125	0.4407	0.4587	0.4477	0.536412	0.0688644
930	0.07975	0.07575	0.07875	0.0434	0.0394	0.0414	0.0597417	0.0201751			930	0.46675	0.46675	0.39675	0.4454	0.4634	0.4534	0.538075	0.0667412
960	0.085	0.08	0.08	0.0458	0.0418	0.0438	0.0627333	0.020859			960	0.469	0.469	0.398	0.4508	0.4698	0.4588	0.539567	0.0656046
Fig. 6C: 0488_FMN mutant growth curves
							WT C CDM No ligand											WTC CDM 140 ng/mL riboflavin
	WT_0_101919_B2	WT_0_101919_B3	WT_0_101919_B4	WT_0_103019_B2	WT_0_103019_B3	WT_0_103019_B4	Average	Stdeviation			time	WT_100_101919_B5	WT_100_101919_B6	WT_100_101919_B7	WT_100_103019_B5	WT_100_103019_B6	WT_100_103019_B7	Average	Stdeviation
0	0.0183	0.0113	0.0083	0.0288889	0.0238889	0.0208889	0.0185944	0.00772713			0	0.0103	0.0093	0.0093	0.0308889	0.0398889	0.0258889	-0.0354625	0.0297576
30	0.0212	0.0162	0.0132	-0.101	-0.1	-0.099	-0.0415667	0.0640646			30	0.0142	0.0122	0.0122	-0.103	-0.106	-0.108	0.0501292	0.0654289
60	0.0303	0.0233	0.0203	0.0222222	0.0232222	0.0252222	0.0240944	0.00343732			60	0.0223	0.0183	0.0203	0.0212222	0.0182222	0.0162222	0.0166792	0.00424522
90	0.0385	0.0325	0.0275	0.0287778	0.0277778	0.0317778	0.0311389	0.00416077			90	0.0285	0.0265	0.0255	0.0267778	0.0217778	0.0207778	0.019275	0.0044498
120	0.0506	0.0376	0.0416	0.0342222	0.0322222	0.0362222	0.0387444	0.00662374			120	0.0396	0.0346	0.0356	0.0302222	0.0312222	0.0282222	0.0233833	0.00303145
150	0.063	0.059	0.057	0.0482222	0.0472222	0.0502222	0.0541111	0.00645784			150	0.05	0.051	0.05	0.0442222	0.0432222	0.0412222	0.02755	0.00381615
180	0.0827	0.0907	0.0807	0.0715556	0.0675556	0.0715556	0.0774611	0.00873013			180	0.0697	0.0717	0.0667	0.0535556	0.0595556	0.0525556	0.034375	0.00486505
210	0.1204	0.1174	0.1044	0.0878889	0.0898889	0.0988889	0.103144	0.0136316			210	0.0924	0.0904	0.0904	0.0698889	0.0718889	0.0608889	0.0454292	0.00980226
240	0.1593	0.1653	0.1473	0.118444	0.117444	0.126444	0.139039	0.0210593			240	0.1233	0.1173	0.1103	0.0834444	0.0884444	0.0794444	0.0637292	0.0143517
270	0.2139	0.2189	0.2039	0.171444	0.171444	0.170444	0.191672	0.0230386			270	0.1539	0.1549	0.1469	0.112444	0.113444	0.100444	0.0907458	0.0255895
300	0.315	0.311	0.294	0.244222	0.243222	0.249222	0.276111	0.0342671			300	0.212	0.215	0.206	0.146222	0.156222	0.136222	0.127238	0.0430975
330	0.4301	0.4391	0.4151	0.366889	0.366889	0.366889	0.397494	0.0343924			330	0.3091	0.3111	0.3031	0.214889	0.226889	0.198889	0.175246	0.0616829
360	0.4983	0.5183	0.4923	0.444111	0.449111	0.471111	0.478872	0.0292116			360	0.4263	0.4113	0.4083	0.323111	0.345111	0.307111	0.226346	0.0731015
390	0.5348	0.5498	0.5198	0.497667	0.492667	0.512667	0.5179	0.0218189			390	0.4818	0.4698	0.4608	0.414667	0.426667	0.397667	0.292754	0.0802657
420	0.5477	0.5587	0.5357	0.505111	0.516111	0.537111	0.533406	0.0198132			420	0.5127	0.4937	0.4927	0.453111	0.460111	0.442111	0.362013	0.0775196
450	0.5627	0.5507	0.5247	0.534556	0.528556	0.539556	0.540128	0.0143149			450	0.5207	0.5067	0.4987	0.479556	0.485556	0.461556	0.417588	0.04176
480	0.5487	0.5407	0.5307	0.536	0.523	0.541	0.536683	0.00897406			480	0.5157	0.5067	0.5017	0.488	0.487	0.47	0.453188	0.0157961
510	0.5345	0.5315	0.5255	0.532333	0.514333	0.538333	0.529417	0.00849755			510	0.5105	0.4995	0.4975	0.485333	0.490333	0.478333	0.462242	0.0143984
540	0.5335	0.5325	0.5125	0.527111	0.508111	0.534111	0.524639	0.0114601			540	0.5125	0.4965	0.4905	0.488111	0.484111	0.477111	0.458683	0.0212644
570	0.5276	0.5266	0.5176	0.513444	0.502444	0.540444	0.521356	0.0131545			570	0.4956	0.4926	0.4886	0.481444	0.490444	0.474444	0.458679	0.0188969
600	0.5277	0.5297	0.5237	0.518778	0.511778	0.542778	0.525739	0.0105583			600	0.4997	0.5007	0.4957	0.486778	0.491778	0.468778	0.459071	0.0141776
630	0.5412	0.5442	0.5292	0.527556	0.519556	0.549556	0.535211	0.0115088			630	0.5012	0.4912	0.4992	0.485556	0.484556	0.477556	0.465475	0.00771367
660	0.5487	0.5537	0.5357	0.537	0.527	0.555	0.54285	0.0112795			660	0.5037	0.4907	0.4907	0.487	0.478	0.474	0.475529	0.0134199
690	0.5617	0.5647	0.5447	0.544556	0.534556	0.558556	0.551461	0.0119133			690	0.5017	0.4877	0.4957	0.478556	0.486556	0.473556	0.48685	0.0231082
720	0.5717	0.5757	0.5517	0.552889	0.541889	0.559889	0.558961	0.0128405			720	0.5097	0.4997	0.5037	0.479889	0.480889	0.474889	0.498358	0.0367352
750	0.5813	0.5833	0.5603	0.559667	0.549667	0.562667	0.56615	0.0132946			750	0.5123	0.5023	0.5073	0.481667	0.487667	0.482667	0.507742	0.0478843
780	0.5878	0.5908	0.5668	0.568222	0.557222	0.565222	0.572678	0.0134607			780	0.5148	0.5058	0.5098	0.486222	0.492222	0.485222	0.515621	0.0569955
810	0.5972	0.5992	0.5732	0.573111	0.562111	0.567111	0.578656	0.0157065			810	0.5192	0.5102	0.5152	0.486111	0.496111	0.487111	0.523288	0.0656547
840	0.6013	0.6043	0.5783	0.578444	0.567444	0.567444	0.582872	0.016219			840	0.5223	0.5123	0.5183	0.485444	0.499444	0.487444	0.527563	0.0701912
870	0.6066	0.6086	0.5816	0.584778	0.573778	0.568778	0.587356	0.0166789			870	0.5256	0.5166	0.5226	0.484778	0.498778	0.486778	0.532312	0.070708
900	0.6096	0.6116	0.5856	0.588889	0.578889	0.569889	0.590744	0.0167087			900	0.5276	0.5196	0.5266	0.483889	0.499889	0.486889	0.536412	0.0688644
930	0.6097	0.6117	0.5857	0.590556	0.579556	0.568556	0.590961	0.0169776			930	0.5287	0.5227	0.5307	0.480556	0.498556	0.483556	0.538075	0.0667412
960	0.6135	0.6135	0.5885	0.592	0.582	0.568	0.592917	0.0179316			960	0.5305	0.5245	0.5345	0.478	0.498	0.481	0.539567	0.0656046
							mLI CDM No ligand											mLI CDM 140 ng/mL riboflavin
	M1_0_101919_C2	M1_0_101919_C3	M1_0_101919_C4	M1_0_103019_C2	M1_0_103019_C3	M1_0_103019_C4	Average	Stdeviation			time	M1_100_101919_C5	M1_100_101919_C6	M1_100_101919_C7	M1_100_103019_C5	M1_100_103019_C6	M1_100_103019_C7	Average	Stdeviation
0	0.0143	0.0113	0.0123	0.0188889	0.0288889	0.0308889	0.0194278	0.00853604			0	0.0103	0.0093	0.0103	0.0138889	0.0368889	0.0368889	-0.0354625	0.0297576
30	0.0152	0.0152	0.0182	-0.102	-0.105	-0.105	-0.0439	0.0658545			30	0.0152	0.0142	0.0152	-0.108	-0.109	-0.109	0.0501292	0.0654289
60	0.0213	0.0193	0.0243	0.0202222	0.0182222	0.0182222	0.0202611	0.00230787			60	0.0203	0.0183	0.0193	0.0182222	0.0162222	0.0162222	0.0166792	0.00424522
90	0.0275	0.0245	0.0295	0.0227778	0.0207778	0.0217778	0.0244722	0.00341253			90	0.0225	0.0225	0.0235	0.0227778	0.0207778	0.0197778	0.019275	0.0044498
120	0.0346	0.0296	0.0296	0.0272222	0.0252222	0.0252222	0.0285778	0.00354158			120	0.0256	0.0226	0.0256	0.0302222	0.0312222	0.0302222	0.0233833	0.00303145
150	0.046	0.042	0.037	0.0342222	0.0312222	0.0322222	0.0371111	0.00582841			150	0.034	0.032	0.034	0.0382222	0.0352222	0.0382222	0.02755	0.00381615
180	0.0577	0.0597	0.0627	0.0425556	0.0415556	0.0415556	0.0509611	0.0100714			180	0.0467	0.0417	0.0387	0.0505556	0.0545556	0.0515556	0.034375	0.00486505
210	0.0834	0.0874	0.0844	0.0578889	0.0538889	0.0548889	0.0703111	0.0162708			210	0.0634	0.0634	0.0534	0.0758889	0.0708889	0.0688889	0.0454292	0.00980226
240	0.1133	0.1123	0.1143	0.0744444	0.0704444	0.0694444	0.0923722	0.0229949			240	0.0853	0.0823	0.0743	0.0944444	0.0934444	0.0894444	0.0637292	0.0143517
270	0.1419	0.1419	0.1379	0.0904444	0.0814444	0.0834444	0.112839	0.0305559			270	0.0949	0.1039	0.0989	0.120444	0.120444	0.119444	0.0907458	0.0255895
300	0.18	0.182	0.174	0.109222	0.0952222	0.101222	0.140278	0.0423688			300	0.111	0.114	0.11	0.156222	0.150222	0.151222	0.127238	0.0430975
330	0.2191	0.2211	0.2141	0.130889	0.114889	0.115889	0.169328	0.0537755			330	0.1291	0.1441	0.1421	0.201889	0.204889	0.204889	0.175246	0.0616829
360	0.2863	0.2933	0.2933	0.170111	0.144111	0.145111	0.222039	0.0761221			360	0.1573	0.1713	0.1683	0.287111	0.292111	0.291111	0.226346	0.0731015
390	0.3508	0.3648	0.3698	0.228667	0.196667	0.194667	0.284233	0.0860483			390	0.2038	0.2308	0.2298	0.344667	0.359667	0.350667	0.292754	0.0802657
420	0.3727	0.3897	0.3887	0.313111	0.275111	0.260111	0.333239	0.0582282			420	0.2817	0.3017	0.3137	0.382111	0.390111	0.380111	0.362013	0.0775196
450	0.3877	0.3957	0.4007	0.355556	0.321556	0.320556	0.363628	0.0365319			450	0.3227	0.3527	0.3577	0.389556	0.401556	0.400556	0.417588	0.04176
480	0.3887	0.3977	0.4027	0.37	0.338	0.332	0.371517	0.0304646			480	0.3427	0.3657	0.3817	0.397	0.402	0.392	0.453188	0.0157961
510	0.3865	0.4005	0.4045	0.379333	0.353333	0.350333	0.379083	0.023019			510	0.3505	0.3755	0.3895	0.396333	0.407333	0.397333	0.462242	0.0143984
540	0.3865	0.4005	0.3995	0.393111	0.360111	0.358111	0.382972	0.0191642			540	0.3535	0.3755	0.3935	0.396111	0.401111	0.390111	0.458683	0.0212644
570	0.3826	0.3956	0.3916	0.386444	0.361444	0.363444	0.380189	0.0144526			570	0.3546	0.3796	0.3936	0.393444	0.402444	0.390444	0.458679	0.0188969
600	0.3827	0.3947	0.3837	0.389778	0.357778	0.365778	0.379072	0.0143081			600	0.3537	0.3737	0.3897	0.394778	0.402778	0.385778	0.459071	0.0141776
630	0.3742	0.3852	0.3802	0.383556	0.359556	0.360556	0.373878	0.0113537			630	0.3532	0.3772	0.3932	0.385556	0.396556	0.380556	0.465475	0.00771367
660	0.3727	0.3837	0.3717	0.378	0.354	0.358	0.369683	0.0115002			660	0.3527	0.3747	0.3827	0.389	0.397	0.383	0.475529	0.0134199
690	0.3667	0.3797	0.3717	0.372556	0.348556	0.353556	0.365461	0.012009			690	0.3527	0.3687	0.3757	0.399556	0.404556	0.384556	0.48685	0.0231082
720	0.3647	0.3777	0.3657	0.366889	0.341889	0.348889	0.360961	0.0131244			720	0.3427	0.3657	0.3767	0.393889	0.403889	0.388889	0.498358	0.0367352
750	0.3573	0.3743	0.3623	0.358667	0.340667	0.345667	0.356483	0.0120322			750	0.3403	0.3633	0.3733	0.402667	0.409667	0.394667	0.507742	0.0478843
780	0.3538	0.3688	0.3518	0.355222	0.335222	0.339222	0.350678	0.0120845			780	0.3408	0.3618	0.3658	0.404222	0.411222	0.396222	0.515621	0.0569955
810	0.3492	0.3612	0.3452	0.350111	0.330111	0.336111	0.345322	0.0110119			810	0.3392	0.3582	0.3652	0.407111	0.414111	0.397111	0.523288	0.0656547
840	0.3393	0.3553	0.3423	0.343444	0.327444	0.333444	0.340206	0.00950892			840	0.3433	0.3563	0.3633	0.408444	0.413444	0.397444	0.527563	0.0701912
870	0.3356	0.3536	0.3406	0.338778	0.321778	0.329778	0.336689	0.0107418			870	0.3416	0.3616	0.3666	0.407778	0.414778	0.397778	0.532312	0.070708
900	0.3376	0.3516	0.3356	0.332889	0.317889	0.325889	0.333578	0.0114088			900	0.3366	0.3536	0.3586	0.408889	0.413889	0.397889	0.536412	0.0688644
930	0.3347	0.3557	0.3367	0.326556	0.312556	0.321556	0.331294	0.0148654			930	0.3347	0.3507	0.3547	0.406556	0.413556	0.396556	0.538075	0.0667412
960	0.3345	0.3645	0.3425	0.323	0.307	0.317	0.331417	0.0205022			960	0.3325	0.3445	0.3505	0.406	0.412	0.395	0.539567	0.0656046
							mON CDM No ligand											mON CDM 140 ng/mL riboflavin
	M2_0_101919_D2	M2_0_101919_D3	M2_0_101919_D4	M2_0_103019_D2	M2_0_103019_D3	M2_0_100119_D4	Average	Stdeviation			time	M2_100_101919_D5	M2_100_101919_D6	M2_100_101919_D7	M2_100_103019_D5	M2_100_103019_D6	M2_100_103019_D7	Average	Stdeviation
0	0.0083	0.0113	0.0083	0.0268889	0.0328889	0.0348889	0.0204278	0.012519			0	0.0103	0.0083	0.0103	0.0238889	0.0278889	0.0238889	-0.0354625	0.0297576
30	0.0132	0.0162	0.0122	-0.095	-0.105	-0.107	-0.0442333	0.0637887			30	0.0132	0.0122	0.0162	-0.105	-0.11	-0.111	0.0501292	0.0654289
60	0.0183	0.0193	0.0163	0.0302222	0.0202222	0.0192222	0.0205944	0.00490098			60	0.0163	0.0173	0.0203	0.0172222	0.0162222	0.0152222	0.0166792	0.00424522
90	0.0235	0.0245	0.0215	0.0297778	0.0227778	0.0217778	0.0239722	0.00305156			90	0.0235	0.0215	0.0255	0.0207778	0.0197778	0.0187778	0.019275	0.0044498
120	0.0306	0.0246	0.0266	0.0332222	0.0252222	0.0242222	0.0274111	0.00367311			120	0.0266	0.0226	0.0226	0.0282222	0.0252222	0.0242222	0.0233833	0.00303145
150	0.038	0.033	0.031	0.0382222	0.0302222	0.0322222	0.0337778	0.00349179			150	0.026	0.026	0.029	0.0352222	0.0352222	0.0372222	0.02755	0.00381615
180	0.0507	0.0517	0.0477	0.0485556	0.0395556	0.0395556	0.0462944	0.00541373			180	0.0457	0.0377	0.0437	0.0465556	0.0425556	0.0485556	0.034375	0.00486505
210	0.0674	0.0664	0.0674	0.0578889	0.0488889	0.0488889	0.0594778	0.00894667			210	0.0574	0.0644	0.0684	0.0568889	0.0548889	0.0568889	0.0454292	0.00980226
240	0.0903	0.0913	0.0893	0.0654444	0.0534444	0.0554444	0.0742056	0.0181044			240	0.0853	0.0873	0.0873	0.0674444	0.0644444	0.0664444	0.0637292	0.0143517
270	0.1109	0.1159	0.1099	0.0774444	0.0624444	0.0634444	0.0900056	0.0250031			270	0.1039	0.1109	0.1119	0.0784444	0.0724444	0.0744444	0.0907458	0.0255895
300	0.126	0.132	0.135	0.0892222	0.0722222	0.0712222	0.104278	0.0301036			300	0.119	0.14	0.132	0.0912222	0.0882222	0.0862222	0.127238	0.0430975
330	0.1511	0.1631	0.1621	0.109889	0.0858889	0.0908889	0.127161	0.0357849			330	0.1471	0.1691	0.1611	0.114889	0.114889	0.110889	0.175246	0.0616829
360	0.1943	0.2103	0.2063	0.141111	0.110111	0.113111	0.162539	0.0465958			360	0.1873	0.2233	0.2033	0.151111	0.149111	0.140111	0.226346	0.0731015
390	0.2628	0.2768	0.2768	0.171667	0.133667	0.140667	0.2104	0.069014			390	0.2468	0.2998	0.2768	0.201667	0.205667	0.194667	0.292754	0.0802657
420	0.3127	0.3127	0.3267	0.233111	0.169111	0.183111	0.256239	0.0704476			420	0.2957	0.3327	0.3147	0.256111	0.261111	0.252111	0.362013	0.0775196
450	0.3237	0.3317	0.3377	0.282556	0.214556	0.233556	0.287294	0.0529891			450	0.3147	0.3557	0.3307	0.285556	0.283556	0.271556	0.417588	0.04176
480	0.3337	0.3357	0.3417	0.311	0.24	0.264	0.30435	0.0425501			480	0.3267	0.3657	0.3377	0.303	0.302	0.282	0.453188	0.0157961
510	0.3425	0.3405	0.3515	0.328333	0.253333	0.278333	0.31575	0.0401507			510	0.3325	0.3655	0.3375	0.316333	0.310333	0.294333	0.462242	0.0143984
540	0.3485	0.3465	0.3515	0.340111	0.258111	0.285111	0.321639	0.0398561			540	0.3325	0.3715	0.3395	0.319111	0.314111	0.303111	0.458683	0.0212644
570	0.3496	0.3486	0.3516	0.346444	0.260444	0.288444	0.324189	0.039571			570	0.3356	0.3686	0.3346	0.318444	0.318444	0.308444	0.458679	0.0188969
600	0.3517	0.3487	0.3517	0.349778	0.268778	0.289778	0.326739	0.037376			600	0.3267	0.3677	0.3387	0.318778	0.320778	0.306778	0.459071	0.0141776
630	0.3532	0.3462	0.3442	0.354556	0.269556	0.293556	0.326878	0.0361346			630	0.3212	0.3652	0.3372	0.318556	0.322556	0.305556	0.465475	0.00771367
660	0.3487	0.3407	0.3477	0.355	0.267	0.291	0.325017	0.0367246			660	0.3157	0.3567	0.3387	0.317	0.32	0.3	0.475529	0.0134199
690	0.3437	0.3387	0.3377	0.352556	0.267556	0.288556	0.321461	0.0346725			690	0.3187	0.3537	0.3347	0.315556	0.314556	0.299556	0.48685	0.0231082
720	0.3387	0.3367	0.3367	0.350889	0.260889	0.283889	0.317961	0.0364274			720	0.3167	0.3497	0.3337	0.309889	0.315889	0.299889	0.498358	0.0367352
750	0.3363	0.3293	0.3353	0.346667	0.260667	0.278667	0.314483	0.0356193			750	0.3143	0.3463	0.3333	0.308667	0.310667	0.294667	0.507742	0.0478843
780	0.3298	0.3278	0.3308	0.340222	0.252222	0.273222	0.309011	0.0367149			780	0.3118	0.3408	0.3358	0.303222	0.304222	0.292222	0.515621	0.0569955
810	0.3252	0.3242	0.3312	0.334111	0.248111	0.267111	0.304989	0.0373697			810	0.3122	0.3422	0.3312	0.305111	0.302111	0.289111	0.523288	0.0656547
840	0.3203	0.3203	0.3243	0.325444	0.241444	0.262444	0.299039	0.0371368			840	0.3123	0.3363	0.3313	0.305444	0.299444	0.285444	0.527563	0.0701912
870	0.3166	0.3116	0.3176	0.315778	0.235778	0.255778	0.292189	0.0365591			870	0.3116	0.3346	0.3286	0.298778	0.294778	0.282778	0.532312	0.070708
900	0.3136	0.3066	0.3116	0.305889	0.229889	0.248889	0.286078	0.0367769			900	0.3066	0.3276	0.3236	0.296889	0.292889	0.279889	0.536412	0.0688644
930	0.3017	0.3007	0.3037	0.295556	0.221556	0.242556	0.277628	0.0360198			930	0.3047	0.3227	0.3187	0.293556	0.289556	0.274556	0.538075	0.0667412
960	0.2985	0.2955	0.2995	0.287	0.216	0.235	0.271917	0.036717			960	0.2985	0.3205	0.3175	0.291	0.288	0.27	0.539567	0.0656046
							mOFF CDM No ligand											mOFF CDM 140 ng/mL riboflavin
	M3_0_101919_E2	M3_0_101919_E3	M3_0_101919_E4	M3_0_103019_E2	M3_0_103019_E3	M3_0_103019_E4	Average	Stdeviation			time	M3_100_101919_E5	M3_100_101919_e6	M3_100_101919_E7	M3_100_103019_E5	M3_100_103019_e6	M3_100_103019_E7	Average	Stdeviation
0	0.0083	0.0103	0.0093	0.0268889	0.0598889	0.0208889	0.0225944	0.0197203			0	0.0123	0.0093	0.0103	0.0108889	0.0278889	0.0218889	-0.0354625	0.0297576
30	0.0132	0.0152	0.0122	-0.092	-0.007	-0.039	-0.0162333	0.0424429			30	0.0152	0.0132	0.0142	-0.046	-0.086	-0.111	0.0501292	0.0654289
60	0.0183	0.0183	0.0173	0.0282222	0.0212222	0.0202222	0.0205944	0.00400245			60	0.0193	0.0163	0.0183	0.0162222	0.0162222	0.0142222	0.0166792	0.00424522
90	0.0225	0.0235	0.0205	0.0317778	0.0247778	0.0227778	0.0243056	0.00391873			90	0.0245	0.0215	0.0235	0.0207778	0.0187778	0.0177778	0.019275	0.0044498
120	0.0246	0.0256	0.0246	0.0372222	0.0282222	0.0262222	0.0277444	0.00483213			120	0.0286	0.0236	0.0276	0.0222222	0.0212222	0.0222222	0.0233833	0.00303145
150	0.031	0.03	0.03	0.0402222	0.0312222	0.0322222	0.0324444	0.00390062			150	0.038	0.028	0.041	0.0292222	0.0272222	0.0292222	0.02755	0.00381615
180	0.0377	0.0337	0.0427	0.0555556	0.0425556	0.0425556	0.0424611	0.00736158			180	0.0487	0.0447	0.0457	0.0375556	0.0375556	0.0375556	0.034375	0.00486505
210	0.0514	0.0544	0.0514	0.0678889	0.0518889	0.0548889	0.0553111	0.00634845			210	0.0704	0.0674	0.0714	0.0498889	0.0488889	0.0458889	0.0454292	0.00980226
240	0.0693	0.0693	0.0753	0.0754444	0.0654444	0.0694444	0.0707056	0.00391885			240	0.0963	0.0913	0.0983	0.0574444	0.0524444	0.0514444	0.0637292	0.0143517
270	0.0809	0.0839	0.0879	0.0864444	0.0754444	0.0694444	0.0806722	0.00706289			270	0.1199	0.1189	0.1279	0.0644444	0.0604444	0.0584444	0.0907458	0.0255895
300	0.098	0.102	0.105	0.104222	0.0932222	0.0832222	0.0976111	0.0082948			300	0.147	0.149	0.162	0.0762222	0.0722222	0.0672222	0.127238	0.0430975
330	0.1181	0.1181	0.1201	0.127889	0.114889	0.101889	0.116828	0.00852317			330	0.1821	0.1791	0.2061	0.0938889	0.0888889	0.0828889	0.175246	0.0616829
360	0.1393	0.1453	0.1463	0.168111	0.150111	0.129111	0.146372	0.0129281			360	0.2383	0.2553	0.2803	0.113111	0.109111	0.108111	0.226346	0.0731015
390	0.1878	0.1958	0.1988	0.223667	0.191667	0.167667	0.194233	0.0181295			390	0.3188	0.3278	0.3668	0.140667	0.139667	0.136667	0.292754	0.0802657
420	0.2577	0.2667	0.2857	0.284111	0.248111	0.216111	0.259739	0.0259198			420	0.3607	0.3627	0.4057	0.176111	0.181111	0.177111	0.362013	0.0775196
450	0.3077	0.3217	0.3247	0.311556	0.287556	0.257556	0.301794	0.0253412			450	0.3697	0.3707	0.4217	0.226556	0.232556	0.226556	0.417588	0.04176
480	0.3227	0.3377	0.3407	0.326	0.307	0.277	0.318517	0.0236215			480	0.3807	0.3777	0.4307	0.245	0.259	0.25	0.453188	0.0157961
510	0.3305	0.3465	0.3485	0.334333	0.314333	0.282333	0.326083	0.0247348			510	0.3885	0.3815	0.4345	0.254333	0.271333	0.265333	0.462242	0.0143984
540	0.3335	0.3435	0.3505	0.340111	0.319111	0.287111	0.328972	0.0231027			540	0.3895	0.3765	0.4355	0.261111	0.277111	0.277111	0.458683	0.0212644
570	0.3316	0.3466	0.3506	0.340444	0.315444	0.293444	0.329689	0.0217217			570	0.3876	0.3776	0.4326	0.264444	0.276444	0.281444	0.458679	0.0188969
600	0.3327	0.3487	0.3497	0.338778	0.322778	0.301778	0.332406	0.018089			600	0.3817	0.3757	0.4307	0.266778	0.278778	0.286778	0.459071	0.0141776
630	0.3292	0.3462	0.3452	0.337556	0.321556	0.302556	0.330378	0.0165823			630	0.3792	0.3652	0.4222	0.267556	0.281556	0.285556	0.465475	0.00771367
660	0.3287	0.3427	0.3457	0.334	0.318	0.299	0.328017	0.0173601			660	0.3707	0.3597	0.4177	0.264	0.276	0.285	0.475529	0.0134199
690	0.3257	0.3447	0.3407	0.327556	0.313556	0.292556	0.324128	0.0190822			690	0.3637	0.3617	0.4117	0.262556	0.276556	0.282556	0.48685	0.0231082
720	0.3227	0.3407	0.3367	0.321889	0.306889	0.287889	0.319461	0.0195935			720	0.3627	0.3537	0.4127	0.259889	0.273889	0.281889	0.498358	0.0367352
750	0.3163	0.3343	0.3303	0.319667	0.301667	0.285667	0.31465	0.0182622			750	0.3533	0.3533	0.4103	0.253667	0.267667	0.279667	0.507742	0.0478843
780	0.3128	0.3348	0.3268	0.310222	0.293222	0.280222	0.309678	0.0203605			780	0.3448	0.3508	0.4038	0.252222	0.265222	0.272222	0.515621	0.0569955
810	0.3072	0.3332	0.3272	0.302111	0.286111	0.274111	0.304989	0.0228569			810	0.3502	0.3382	0.4092	0.247111	0.257111	0.266111	0.523288	0.0656547
840	0.3033	0.3273	0.3233	0.295444	0.280444	0.270444	0.300039	0.022697			840	0.3423	0.3393	0.4023	0.243444	0.253444	0.256444	0.527563	0.0701912
870	0.2996	0.3226	0.3206	0.287778	0.272778	0.263778	0.294522	0.0243217			870	0.3366	0.3316	0.4036	0.237778	0.247778	0.251778	0.532312	0.070708
900	0.2946	0.3186	0.3136	0.281889	0.264889	0.255889	0.288244	0.0254461			900	0.3356	0.3336	0.3996	0.231889	0.242889	0.243889	0.536412	0.0688644
930	0.2877	0.3117	0.3097	0.272556	0.257556	0.251556	0.281794	0.0256718			930	0.3277	0.3267	0.3947	0.225556	0.233556	0.233556	0.538075	0.0667412
960	0.2835	0.3075	0.3045	0.267	0.251	0.245	0.276417	0.0265583			960	0.3305	0.3375	0.3995	0.218	0.227	0.227	0.539567	0.0656046
Fig. 6D: 0178_FMN KO and M3 Growth Curves in Titrating Riboflavin
							SP_0178_KO CDM 0 ng/mL										SP_0178_KO CDM 7 ng/mL										SP_0178_KO CDM 14 ng/mL										SP_0178_KO CDM 140 ng/mL
time	0178KO-0-62823-B8	0178KO-0-62823-B9	0178KO-0-62823-B10	0178KO-0-62923-B8	0178KO-0-62923-B9	0178KO-0-62923-B10	Average	Stdeviation			0178KO-7-62823-C8	0178KO-7-62823-C9	0178KO-7-62823-C10	0178KO-7-62923-C8	0178KO-7-62923-C9	0178KO-7-62923-C10	Average	Stdeviation			0178KO-14-62823-D8	0178KO-14-62823-D9	0178KO-14-62823-D10	0178KO-14-62923-D8	0178KO-14-62923-D9	0178KO-14-62923-D10	Average	Stdeviation			0178KO-140-62823-G8	0178KO-140-62823-G9	0178KO-140-62823-G10	0178KO-140-62923-G8	0178KO-140-62923-G9	0178KO-140-62923-G10	Average	Stdeviation
0	-0.0455	-0.0375	-0.0265	-0.0416667	-0.0396667	-0.0316667	-0.0370833	0.00692881			-0.0355	-0.0355	-0.0245	-0.0456667	-0.0376667	-0.0096667	-0.0314167	0.0126204			-0.0235	-0.0245	-0.0145	-0.0506667	-0.0186667	-0.0036667	-0.0225834	0.0156953			-0.0225	0.0195	-0.0285	0.00733333	0.00933333	0.0423333	0.00458333	0.0264791
30	-0.0013333	-0.0043333	0.0136667	-0.0176667	-0.0746667	-0.0866667	-0.0285	0.0417904			0.0296667	0.0156667	0.0106667	0.0433333	0.0143333	0.0113333	0.0208333	0.0130141			0.0456667	0.0366667	0.0126667	0.0723333	0.0383333	-0.0186667	0.0311667	0.0310231			0.00366667	0.0376667	-0.0183333	0.0133333	0.0243333	0.0303333	0.0151667	0.0203871
60	0.0198333	0.0178333	0.0168333	0.0175	0.0185	0.0205	0.0185	0.00141421			0.0168333	0.0178333	0.0158333	0.0105	0.0115	0.0125	0.0141667	0.00305505			0.0158333	0.0158333	0.0148333	0.0085	0.0055	0.0115	0.012	0.0042934			0.0138333	0.0148333	0.0178333	0.0125	0.0135	0.0165	0.0148333	0.002
90	0.027	0.024	0.021	0.0235	0.0245	0.0255	0.02425	0.00201866			0.025	0.025	0.023	0.0165	0.0165	0.0175	0.0205833	0.00418828			0.023	0.024	0.023	0.0155	0.0125	0.0175	0.01925	0.00476183			0.018	0.019	0.022	0.0165	0.0175	0.0205	0.0189167	0.00203511
120	0.0328333	0.0288333	0.0288333	0.0296667	0.0316667	0.0346667	0.0310833	0.00238223			0.0328333	0.0308333	0.0258333	0.0226667	0.0246667	0.0246667	0.0269167	0.0039927			0.0298333	0.0298333	0.0308333	0.0206667	0.0186667	0.0256667	0.0259167	0.00519695			0.0238333	0.0248333	0.0288333	0.0196667	0.0216667	0.0246667	0.0239167	0.00312116
150	0.044	0.04	0.041	0.0413333	0.0433333	0.0453333	0.0425	0.00204124			0.04	0.043	0.039	0.0373333	0.0383333	0.0393333	0.0395	0.00194079			0.041	0.042	0.04	0.0363333	0.0343333	0.0413333	0.0391667	0.00310376			0.031	0.034	0.039	0.0273333	0.0273333	0.0323333	0.0318333	0.00441588
180	0.0586667	0.0596667	0.0586667	0.0626667	0.0636667	0.0676667	0.0618333	0.00354495			0.0576667	0.0636667	0.0586667	0.0546667	0.0516667	0.0566667	0.0571667	0.00403733			0.0586667	0.0556667	0.0556667	0.0536667	0.0506667	0.0596667	0.0556667	0.00328634			0.0496667	0.0496667	0.0536667	0.0376667	0.0466667	0.0416667	0.0465	0.00587934
210	0.087	0.087	0.089	0.0883333	0.0883333	0.0963333	0.0893333	0.00352136			0.083	0.085	0.083	0.0883333	0.0853333	0.0863333	0.0851667	0.00204124			0.086	0.086	0.086	0.0863333	0.0783333	0.0863333	0.0848333	0.00318852			0.073	0.073	0.08	0.0603333	0.0633333	0.0593333	0.0681667	0.00836062
240	0.118333	0.114333	0.118333	0.1235	0.1215	0.1285	0.12075	0.0049202			0.132333	0.132333	0.127333	0.1285	0.1285	0.1275	0.129417	0.0023112			0.124333	0.130333	0.132333	0.1215	0.1225	0.1265	0.12625	0.00433686			0.107333	0.108333	0.115333	0.0825	0.0835	0.0825	0.0965833	0.0153169
270	0.1375	0.1365	0.1385	0.156167	0.155167	0.160167	0.147333	0.0109194			0.1785	0.1705	0.1725	0.178167	0.180167	0.177167	0.176167	0.00379473			0.1725	0.1755	0.1735	0.172167	0.172167	0.173167	0.173167	0.00126491			0.1525	0.1575	0.1605	0.128167	0.117167	0.112167	0.138	0.0214235
300	0.153333	0.149333	0.150333	0.176667	0.169667	0.180667	0.163333	0.0140238			0.227333	0.212333	0.220333	0.227667	0.226667	0.230667	0.224167	0.00671566			0.246333	0.242333	0.245333	0.247667	0.236667	0.239667	0.243	0.00424264			0.217333	0.228333	0.222333	0.165667	0.181667	0.160667	0.196	0.0302258
330	0.1735	0.1715	0.1675	0.1975	0.1935	0.2005	0.184	0.0147207			0.2645	0.2395	0.2525	0.2545	0.2695	0.2655	0.257667	0.011089			0.3165	0.3175	0.3065	0.3235	0.3205	0.3195	0.317333	0.00584523			0.3015	0.3105	0.3085	0.2395	0.2455	0.2365	0.273667	0.03657
360	0.189667	0.185667	0.187667	0.199167	0.196167	0.203167	0.193583	0.00696718			0.285667	0.269667	0.273667	0.278167	0.309167	0.311167	0.287917	0.0180465			0.363667	0.369667	0.359667	0.377167	0.379167	0.394167	0.373917	0.0124449			0.402667	0.410667	0.415667	0.334167	0.337167	0.320167	0.370083	0.0439357
390	0.186833	0.188833	0.190833	0.203333	0.192333	0.197333	0.19325	0.0060944			0.300833	0.287833	0.273833	0.311333	0.335333	0.328333	0.30625	0.0235742			0.415833	0.407833	0.415833	0.426333	0.419333	0.448333	0.42225	0.0141118			0.462833	0.461833	0.467833	0.422333	0.451333	0.469333	0.455917	0.0176279
420	0.183	0.187	0.191	0.182667	0.189667	0.186667	0.186667	0.00338625			0.312	0.298	0.295	0.323667	0.352667	0.344667	0.321	0.0238998			0.443	0.436	0.433	0.457667	0.439667	0.472667	0.447	0.0152272			0.476	0.483	0.492	0.446667	0.516667	0.550667	0.494167	0.0358167
450	0.179167	0.179167	0.186167	0.174833	0.172833	0.182833	0.179167	0.00492612			0.305167	0.292167	0.291167	0.320833	0.349833	0.358833	0.319667	0.029066			0.447167	0.440167	0.446167	0.469833	0.449833	0.482833	0.456	0.0165821			0.483167	0.484167	0.493167	0.475833	0.536833	0.559833	0.5055	0.0344093
480	0.1635	0.1695	0.1695	0.158333	0.160333	0.167333	0.16475	0.00477581			0.2965	0.2775	0.2815	0.326333	0.345333	0.361333	0.31475	0.0348302			0.4525	0.4475	0.4465	0.464333	0.455333	0.478333	0.457417	0.0120944			0.4785	0.4785	0.4905	0.475333	0.550333	0.551333	0.504083	0.0365834
510	0.154833	0.160833	0.156833	0.148667	0.152667	0.153667	0.154583	0.00409166			0.289833	0.274833	0.263833	0.324667	0.347667	0.357667	0.30975	0.0391928			0.445833	0.447833	0.449833	0.465667	0.452667	0.476667	0.456417	0.0121549			0.472833	0.475833	0.485833	0.466667	0.547667	0.527667	0.496083	0.0334047
540	0.144	0.15	0.155	0.127167	0.132167	0.137167	0.140917	0.0106775			0.28	0.264	0.257	0.325167	0.350167	0.361167	0.30625	0.0451709			0.449	0.441	0.439	0.466167	0.451167	0.464167	0.45175	0.0113846			0.455	0.455	0.467	0.469167	0.546167	0.515167	0.484583	0.0374834
570	0.124833	0.130833	0.133833	0.112333	0.115333	0.116333	0.12225	0.00889616			0.269833	0.251833	0.254833	0.319333	0.346333	0.348333	0.298417	0.0449705			0.424833	0.413833	0.412833	0.440333	0.424333	0.437333	0.425583	0.011475			0.447833	0.450833	0.460833	0.454333	0.545333	0.500333	0.476583	0.0387901
600	0.109667	0.112667	0.115667	0.0956667	0.0986667	0.101667	0.105667	0.00812404			0.260667	0.246667	0.245667	0.327667	0.350667	0.346667	0.296333	0.0505437			0.403667	0.398667	0.397667	0.429667	0.415667	0.431667	0.412833	0.015237			0.450667	0.452667	0.461667	0.445667	0.527667	0.499667	0.473	0.033128
630	0.0938333	0.0978333	0.0998333	0.0836667	0.0876667	0.0896667	0.0920833	0.00620282			0.256833	0.241833	0.240833	0.310667	0.340667	0.337667	0.288083	0.047078			0.402833	0.395833	0.392833	0.424667	0.410667	0.423667	0.408417	0.0136678			0.448833	0.448833	0.456833	0.446667	0.523667	0.502667	0.47125	0.0333218
660	0.0811667	0.0841667	0.0861667	0.0753333	0.0803333	0.0823333	0.0815833	0.00371596			0.252167	0.249167	0.245167	0.307333	0.327333	0.322333	0.283917	0.0390548			0.397167	0.385167	0.381167	0.412333	0.400333	0.417333	0.398917	0.0143414			0.453167	0.453167	0.460167	0.440333	0.524333	0.502333	0.47225	0.0331985
690	0.072	0.074	0.076	0.0698333	0.0738333	0.0768333	0.07375	0.00257067			0.246	0.236	0.237	0.299833	0.315833	0.321833	0.276083	0.0406851			0.393	0.372	0.374	0.405833	0.386833	0.403833	0.38925	0.0144063			0.452	0.45	0.457	0.436833	0.518833	0.508833	0.470583	0.0343037
720	0.0668333	0.0678333	0.0678333	0.0655	0.0725	0.0755	0.0693333	0.00383406			0.241833	0.231833	0.228833	0.2825	0.3055	0.3085	0.2665	0.0367967			0.375833	0.362833	0.354833	0.3835	0.3695	0.3975	0.374	0.0152195			0.422833	0.422833	0.432833	0.4355	0.5145	0.5055	0.455667	0.0424943
750	0.0631667	0.0631667	0.0631667	0.0631667	0.0691667	0.0731667	0.0658333	0.00432049			0.230167	0.221167	0.218167	0.276167	0.295167	0.299167	0.256667	0.0377187			0.376167	0.359167	0.356167	0.399167	0.375167	0.400167	0.377667	0.0188759			0.284167	0.290167	0.303167	0.441167	0.520167	0.508167	0.391167	0.111556
780	0.0645	0.0635	0.0605	0.0611667	0.0671667	0.0711667	0.0646667	0.00398748			0.2245	0.2155	0.2145	0.265167	0.287167	0.290167	0.2495	0.035564			0.3775	0.3655	0.3595	0.389167	0.373167	0.401167	0.377667	0.0153807			0.2465	0.2465	0.2495	0.441167	0.519167	0.485167	0.364667	0.130716
810	0.0661667	0.0631667	0.0581667	0.0648333	0.0678333	0.0718333	0.0653333	0.00459347			0.211167	0.198167	0.203167	0.267833	0.285833	0.279833	0.241	0.0409736			0.383167	0.368167	0.358167	0.403833	0.379833	0.407833	0.3835	0.0194731			0.238167	0.237167	0.243167	0.429833	0.511833	0.402833	0.343833	0.119815
840	0.0678333	0.0548333	0.0568333	0.0686667	0.0676667	0.0696667	0.06425	0.0065885			0.206833	0.195833	0.193833	0.258667	0.278667	0.275667	0.234917	0.0403552			0.386833	0.371833	0.363833	0.403667	0.384667	0.408667	0.386583	0.0174263			0.235833	0.235833	0.240833	0.374667	0.472667	0.323667	0.313917	0.0964597
870	0.0675	0.0595	0.0555	0.0691667	0.0781667	0.0791667	0.0681667	0.00957079			0.2055	0.1955	0.1915	0.251167	0.266167	0.267167	0.2295	0.0358013			0.3915	0.3745	0.3665	0.406167	0.387167	0.414167	0.39	0.0181558			0.2345	0.2335	0.2385	0.288167	0.380167	0.289167	0.277333	0.0567383
900	0.0686667	0.0596667	0.0586667	0.0726667	0.0796667	0.0806667	0.07	0.00950088			0.207667	0.192667	0.190667	0.242667	0.257667	0.255667	0.2245	0.0311218			0.394667	0.377667	0.369667	0.408667	0.390667	0.415667	0.392833	0.0175888			0.233667	0.232667	0.237667	0.253667	0.315667	0.279667	0.258833	0.0330358
930	0.071	0.065	0.07	0.0745	0.0785	0.0815	0.0734167	0.00601179			0.204	0.189	0.185	0.2325	0.2455	0.2455	0.216917	0.027719			0.397	0.383	0.375	0.4115	0.3925	0.4185	0.39625	0.0165492			0.233	0.231	0.236	0.2455	0.2945	0.2765	0.25275	0.0264703
960	0.0713333	0.0743333	0.0743333	0.0768333	0.0768333	0.0798333	0.0755833	0.00291119			0.198333	0.187333	0.183333	0.219833	0.234833	0.234833	0.20975	0.0231979			0.400333	0.387333	0.380333	0.409833	0.392833	0.420833	0.398583	0.0149491			0.232333	0.231333	0.236333	0.239833	0.286833	0.273833	0.250083	0.0239807
																					0.402333	0.389333	0.383333	0.413667	0.396667	0.421667					0.232333	0.231333	0.236333	0.243667	0.287667	0.273667
							0178_mOFF CDM 0 ng/mL										0178_mOFF CDM 7 ng/mL										0178_mOFF CDM 14 ng/mL										0178_mOFF CDM 14 ng/mL
time	0178M3-0-62823-B5	0178M3-0-62823-B6	0178M3-0-62823-B7	0178M3-0-62923-B5	0178M3-0-62923-B6	0178M3-0-62923-B7	Average	Stdeviation			0178M3-7-62823-C5	0178M3-7-62823-C6	0178M3-7-62823-C7	0178M3-7-62923-C5	0178M3-7-62923-C6	0178M3-7-62923-C7	Average	Stdeviation			0178M3-14-62823-D5	0178M3-14-62823-D6	0178M3-14-62823-D7	0178M3-14-62923-D5	0178M3-14-62923-D6	0178M3-14-62923-D7	Average	Stdeviation			0178M3-140-62823-G2	0178M3-140-62823-G3	0178M3-140-62823-G4	0178M3-140-62923-G2	0178M3-140-62923-G3	0178M3-140-62923-G4	Average	Stdeviation
0	-0.0815	-0.0755	-0.0645	-0.0456667	-0.0316667	-0.0366667	-0.0559167	0.0208584			-0.0395	-0.0465	-0.0395	0.00633333	-0.0116667	-0.0256667	-0.0260833	0.0201777			-0.0355	-0.0135	-0.0235	-0.0166667	-0.0036667	-0.0256667	-0.01975	0.0109943			-0.0565	-0.0245	-0.0165	-0.0106667	-0.0106667	0.00033333	-0.01975	0.0197587
30	0.0126667	0.0216667	0.00666667	0.0383333	0.0263333	0.0303333	0.0226667	0.0116161			0.0436667	0.0236667	0.0196667	0.0823333	0.0773333	0.0793333	0.0543333	0.028962			0.0396667	0.0416667	0.0166667	0.0653333	0.0843333	0.0563333	0.0506667	0.0234037			-0.0483333	-0.0273333	-0.0073333	0.0463333	0.0563333	0.0703333	0.015	0.0490999
60	0.0208333	0.0188333	0.0178333	0.0205	0.0145	0.0155	0.018	0.00258843			0.0218333	0.0158333	0.0178333	0.0105	0.0135	0.0105	0.015	0.00443095			0.0208333	0.0168333	0.0178333	0.0055	0.0095	0.0095	0.0133333	0.00599166			0.0228333	0.0248333	0.0208333	0.0155	0.0125	0.0065	0.0171667	0.00696659
90	0.026	0.025	0.023	0.0255	0.0195	0.0205	0.02325	0.00273404			0.026	0.021	0.024	0.0165	0.0205	0.0155	0.0205833	0.00409166			0.026	0.022	0.024	0.0115	0.0165	0.0155	0.01925	0.00561026			0.023	0.025	0.022	0.0195	0.0165	0.0105	0.0194167	0.00526704
120	0.0298333	0.0308333	0.0288333	0.0246667	0.0196667	0.0226667	0.0260833	0.00445065			0.0308333	0.0228333	0.0278333	0.0196667	0.0216667	0.0186667	0.0235833	0.00478278			0.0308333	0.0258333	0.0248333	0.0156667	0.0196667	0.0196667	0.02275	0.00544747			0.0268333	0.0298333	0.0278333	0.0246667	0.0206667	0.0156667	0.02425	0.00524166
150	0.04	0.039	0.038	0.0313333	0.0273333	0.0293333	0.0341667	0.00548027			0.035	0.03	0.033	0.0253333	0.0283333	0.0263333	0.0296667	0.00377713			0.033	0.03	0.031	0.0233333	0.0243333	0.0273333	0.0281667	0.00383406			0.031	0.034	0.031	0.0383333	0.0313333	0.0303333	0.0326667	0.00305505
180	0.0506667	0.0496667	0.0496667	0.0416667	0.0376667	0.0416667	0.0451667	0.00550454			0.0426667	0.0366667	0.0436667	0.0346667	0.0406667	0.0366667	0.0391667	0.00367423			0.0446667	0.0446667	0.0476667	0.0286667	0.0346667	0.0366667	0.0395	0.00733258			0.0436667	0.0436667	0.0426667	0.0576667	0.0516667	0.0466667	0.0476667	0.00589915
210	0.067	0.064	0.063	0.0603333	0.0503333	0.0533333	0.0596667	0.00650128			0.059	0.055	0.06	0.0553333	0.0543333	0.0543333	0.0563333	0.00250333			0.067	0.064	0.065	0.0473333	0.0533333	0.0543333	0.0585	0.00791833			0.063	0.062	0.062	0.0883333	0.0823333	0.0783333	0.0726667	0.0117644
240	0.0903333	0.0923333	0.0883333	0.0825	0.0775	0.0805	0.08525	0.00592804			0.0843333	0.0753333	0.0833333	0.0775	0.0795	0.0805	0.0800833	0.00341687			0.0973333	0.0933333	0.0973333	0.0715	0.0765	0.0745	0.0850833	0.0121522			0.0903333	0.103333	0.0903333	0.1345	0.1295	0.1225	0.11175	0.0196793
270	0.1245	0.1185	0.1125	0.116167	0.114167	0.117167	0.117167	0.00417931			0.1105	0.1025	0.1205	0.115167	0.114167	0.115167	0.113	0.00605805			0.1385	0.1405	0.1395	0.109167	0.115167	0.108167	0.125167	0.0158955			0.1335	0.1595	0.1385	0.189167	0.196167	0.178167	0.165833	0.0262653
300	0.142333	0.138333	0.139333	0.150667	0.153667	0.149667	0.145667	0.00648074			0.165333	0.154333	0.174333	0.163667	0.168667	0.166667	0.1655	0.00659545			0.198333	0.202333	0.205333	0.161667	0.172667	0.166667	0.1845	0.0196104			0.198333	0.236333	0.208333	0.270667	0.288667	0.255667	0.243	0.0353629
330	0.1615	0.1525	0.1465	0.1785	0.1805	0.1825	0.167	0.0155917			0.2235	0.2045	0.2365	0.2325	0.2325	0.2325	0.227	0.0118279			0.2975	0.2935	0.3005	0.2385	0.2465	0.2395	0.269333	0.0306947			0.3065	0.3305	0.2855	0.3775	0.4045	0.3575	0.343667	0.044665
360	0.172667	0.170667	0.176667	0.187167	0.194167	0.191167	0.182083	0.010027			0.266667	0.253667	0.287667	0.285167	0.273167	0.276167	0.27375	0.0125197			0.381667	0.358667	0.359667	0.366167	0.330167	0.301167	0.349583	0.0290162			0.428667	0.438667	0.471667	0.457167	0.485167	0.445167	0.454417	0.0212008
390	0.173833	0.176833	0.175833	0.199333	0.195333	0.200333	0.186917	0.0126547			0.300833	0.298833	0.295833	0.333333	0.292333	0.308333	0.304917	0.0149245			0.456833	0.406833	0.386833	0.401333	0.408333	0.358333	0.403083	0.0322502			0.595833	0.553833	0.593833	0.498333	0.508333	0.483333	0.538917	0.0492944
420	0.181	0.18	0.182	0.202667	0.203667	0.205667	0.1925	0.0126504			0.322	0.345	0.319	0.329667	0.302667	0.314667	0.322167	0.014312			0.453	0.436	0.377	0.409667	0.445667	0.410667	0.422	0.0283643			0.59	0.558	0.561	0.505667	0.524667	0.493667	0.538833	0.0369256
450	0.179167	0.179167	0.181167	0.207833	0.202833	0.206833	0.192833	0.0143573			0.309167	0.324167	0.315167	0.321833	0.301833	0.307833	0.313333	0.0086352			0.451167	0.441167	0.392167	0.419833	0.456833	0.450833	0.435333	0.024863			0.537167	0.522167	0.543167	0.506833	0.520833	0.502833	0.522167	0.0159792
480	0.1735	0.1745	0.1785	0.203333	0.202333	0.207333	0.189917	0.015969			0.3015	0.2975	0.3205	0.315333	0.299333	0.296333	0.305083	0.0102246			0.4735	0.4425	0.4045	0.417333	0.457333	0.483333	0.446417	0.0310925			0.5485	0.5025	0.5285	0.499333	0.516333	0.494333	0.514917	0.0206642
510	0.172833	0.171833	0.176833	0.203667	0.198667	0.212667	0.189417	0.0177297			0.289833	0.276833	0.309833	0.315667	0.294667	0.306667	0.298917	0.0144779			0.459833	0.444833	0.422833	0.421667	0.473667	0.474667	0.449583	0.0237979			0.511833	0.505833	0.500833	0.499667	0.519667	0.494667	0.505417	0.00909991
540	0.169	0.168	0.169	0.204167	0.203167	0.211167	0.187417	0.020727			0.288	0.26	0.292	0.315167	0.295167	0.311167	0.293583	0.0196929			0.47	0.461	0.446	0.434167	0.483167	0.509167	0.46725	0.0268441			0.509	0.514	0.511	0.504167	0.519167	0.498167	0.50925	0.00738523
570	0.158833	0.156833	0.160833	0.195333	0.204333	0.209333	0.180917	0.0246362			0.275833	0.248833	0.280833	0.316333	0.295333	0.309333	0.28775	0.0246767			0.461833	0.458833	0.458833	0.479333	0.526333	0.532333	0.48625	0.0342862			0.514833	0.521833	0.512833	0.505333	0.518333	0.499333	0.512083	0.00837108
600	0.151667	0.150667	0.151667	0.190667	0.194667	0.198667	0.173	0.0238719			0.276667	0.245667	0.281667	0.318667	0.300667	0.304667	0.288	0.0258431			0.487667	0.497667	0.475667	0.513667	0.544667	0.538667	0.509667	0.0278065			0.531667	0.548667	0.531667	0.487667	0.491667	0.478667	0.511667	0.0290998
630	0.145833	0.142833	0.139833	0.184667	0.188667	0.196667	0.166417	0.0261905			0.282833	0.246833	0.283833	0.337667	0.310667	0.325667	0.297917	0.0333108			0.490833	0.500833	0.490833	0.531667	0.555667	0.553667	0.520583	0.0303591			0.554833	0.566833	0.552833	0.446667	0.421667	0.413667	0.49275	0.0726407
660	0.138167	0.137167	0.134167	0.176333	0.177333	0.188333	0.158583	0.0245901			0.288167	0.249167	0.287167	0.354333	0.321333	0.340333	0.30675	0.0391136			0.516167	0.512167	0.502167	0.550333	0.573333	0.563333	0.53625	0.0298397			0.568167	0.593167	0.577167	0.344333	0.336333	0.320333	0.456583	0.135108
690	0.145	0.138	0.142	0.168833	0.174833	0.184833	0.158917	0.0197013			0.307	0.259	0.303	0.368833	0.349833	0.359833	0.324583	0.0422241			0.535	0.529	0.526	0.574833	0.586833	0.579833	0.55525	0.0280715			0.587	0.616	0.599	0.309833	0.309833	0.292833	0.452417	0.162779
720	0.141833	0.140833	0.141833	0.1765	0.1775	0.1885	0.161167	0.0219545			0.318833	0.271833	0.315833	0.3975	0.3675	0.3875	0.343167	0.0488617			0.558833	0.539833	0.542833	0.5805	0.6075	0.6055	0.5725	0.03004			0.609833	0.626833	0.610833	0.2895	0.2895	0.2705	0.4495	0.182441
750	0.141167	0.134167	0.135167	0.196167	0.193167	0.195167	0.165833	0.0318727			0.327167	0.284167	0.323167	0.423167	0.404167	0.416167	0.363	0.0586972			0.574167	0.555167	0.568167	0.585167	0.609167	0.608167	0.583333	0.0218853			0.616167	0.629167	0.615167	0.284167	0.284167	0.266167	0.449167	0.187501
780	0.1305	0.1245	0.1215	0.198167	0.190167	0.195167	0.16	0.0379899			0.3365	0.2965	0.3325	0.443167	0.410167	0.438167	0.376167	0.0621546			0.5955	0.5665	0.5805	0.597167	0.615167	0.606167	0.5935	0.0175803			0.6285	0.6385	0.6235	0.273167	0.275167	0.259167	0.449667	0.197864
810	0.113167	0.101167	0.0951667	0.199833	0.189833	0.196833	0.149333	0.0510075			0.343167	0.310167	0.345167	0.460833	0.422833	0.450833	0.388833	0.0638195			0.594167	0.568167	0.590167	0.603833	0.623833	0.615833	0.599333	0.0198738			0.630167	0.639167	0.623167	0.268833	0.270833	0.252833	0.4475	0.200993
840	0.0938333	0.0818333	0.0758333	0.189667	0.182667	0.188667	0.135417	0.0568537			0.358833	0.331833	0.360833	0.467667	0.431667	0.458667	0.401583	0.0581097			0.583833	0.584833	0.585833	0.604667	0.625667	0.633667	0.603083	0.0221316			0.633833	0.644833	0.627833	0.256667	0.259667	0.245667	0.44475	0.209079
870	0.0785	0.0695	0.0655	0.178167	0.171167	0.177167	0.123333	0.0573507			0.3505	0.3565	0.3985	0.482167	0.441167	0.472167	0.416833	0.0570941			0.5935	0.5865	0.5885	0.611167	0.638167	0.639167	0.6095	0.0242102			0.6345	0.6455	0.6305	0.251167	0.253167	0.240167	0.4425	0.212984
900	0.0706667	0.0626667	0.0606667	0.163667	0.159667	0.164667	0.113667	0.0538071			0.326667	0.361667	0.392667	0.488667	0.447667	0.478667	0.416	0.0658594			0.607667	0.587667	0.603667	0.620667	0.652667	0.639667	0.618667	0.0241164			0.639667	0.650667	0.634667	0.244667	0.246667	0.233667	0.441667	0.219195
930	0.063	0.058	0.055	0.1485	0.1445	0.1485	0.102917	0.0485628			0.311	0.333	0.363	0.4955	0.4545	0.4915	0.408083	0.0822797			0.614	0.595	0.608	0.6335	0.6605	0.6525	0.62725	0.0259552			0.637	0.65	0.634	0.2435	0.2435	0.2305	0.43975	0.219845
960	0.0623333	0.0573333	0.0553333	0.125833	0.121833	0.127833	0.09175	0.0367279			0.299333	0.314333	0.338333	0.488833	0.463833	0.482833	0.397917	0.0895284			0.619333	0.603333	0.616333	0.633833	0.661833	0.654833	0.631583	0.0229842			0.641333	0.654333	0.637333	0.233833	0.233833	0.222833	0.43725	0.226954
Fig. 6E: 0178_FMN Mouse Infection data (repeated from Fig. S5
	mLI	mLI	mLI	mLI		mON	mON	mON	mON		mOFF	mOFF	mOFF	mOFF
	Lung	Blood	Nasopharynx	in vitro		Lung	Blood	Nasopharynx	in vitro		Lung	Blood	Nasopharynx	in vitro
0178_FMN	1.13	1.06	0.97	0.94		1.15	0.82	1.08	0.83		1.02	0.93	0.76	1.06
	1.11	0.98	1.03	1.1		1.09	0.88	1.18	0.8		0.99	0.9	0.79	1.12
	1.17	1.07	1.16	0.96		0.9	0.86	1.18	0.92		1.06	0.94	0.81	1.03
	1.02	0.99	1.2	0.83		0.9	0.97	0.95	0.91			0.86	0.76	1.08
		1.03	1.09	1.04		1	1.23	0.96	0.85				0.87	1.01
		1.18		0.94		1.1	1.08	0.96	1.03				0.86	1.03
		1.15		1.11		1.24		1	0.9					1.06
		1		0.98		0.96		0.86	1.03					1.12
		1.01		1.06		0.92			0.85
		0.83		1.09		0.89
				1.01
				0.95
				0.96
				1.03
				0.91
Average	1.1075	1.03	1.09	0.994		1.015	0.973333	1.02125	0.902222		1.02333	0.9075	0.808333	1.06375
StDev	0.0634429	0.0970681	0.0935414	0.0784493		0.12295	0.156418	0.115194	0.0822766		0.0351188	0.0359398	0.0479236	0.0410357
N	4	10	5	15		10	6	8	9		3	4	6	8
significance	ns	ns	ns			ns	ns	ns			ns	ns
Fig. 6F: 0488_FMN Mouse Infection data (repeated from Fig. S5
	mLI	mLI	mLI	mLI		mON	mON	mON	mON		mOFF	mOFF	mOFF	mOFF
	Lung	Blood	Nasopharynx	in vitro		Lung	Blood	Nasopharynx	in vitro		Lung	Blood	Nasopharynx	in vitro
0488_FMN	0.82	0.786	0.732	1.03		0.92	0.74	0.83	1.12		0.23	0.0001	0.0001	0.964
	0.72	0.809	0.662	1.02		0.94	0.89	0.71	1.02		0.0001	0.0001	0.0001	1.06
	0.85	1.01	0.852	1.08		0.93	0.97	0.85	0.99		0.097	0.0001	0.0001	1.13
			0.825	1.08		0.86	0.61	0.83	0.88		0.0001	0.0001	0.0001	1
							0.96	0.99	1.02		0.0287	0.0001	0.0001
								0.89	0.96		0.0001	0.0001	0.0001
								0.82	0.91		0.0001	0.0001	0.0001
								0.87	0.93		0.0001	0.0001	0.0001
											0.0001	0.0001
Average	0.796667	0.868333	0.76775	1.0525		0.9125	0.834	0.84875	0.97875		0.0395889	0.0001	0.0001	1.0385
StDev	0.0680686	0.123225	0.0872482	0.0320156		0.0359398	0.155338	0.0782738	0.0762398		0.0782841	1.43746e-20	1.44883e-20	0.0727255
N	3	3	4	4		4	5	8	8		9	9	8	4
significance	ns	ns	0.0334			ns	ns	0.0122			0.0058	<.0001	0.0001

## Sheet: Fig. 7
Fig. 7B: 0701_pyrR mutant growth curves
										WT C CDM No ligand										WT C CDM 20 mg/mL riboflavin
	071018-WT-0-D1	071018-WT-0-D2	071018-WT-0-D3	102419-WT-0-B2	102419-WT-0-B3	121019-701WT_0_B2	121019-701WT_0_B3	121019-701WT_0_B4		AVERAGE	StDev		102419-WT-0-B4	071018-WT-100-D4	071018-WT-100-D5	071018-WT-100-D6	102419-WT-100-B5	102419-WT-100-B6	102419-WT-100-B7	AVERAGE	StDev
0	0.0219	0.0121	0.0028	-0.149	-0.137	-0.0134444	-0.00844444	-0.0504444		-0.0401917	0.0670582		-0.056	0.0043	0.0021	0.0019	0.008	0.043	0.068	0.0101857	0.0386723
30	0.0149333	0.00513333	0.00423333	0.011875	0.007875	-0.157667	-0.0966667	-0.0896667		-0.0374938	0.0670473		0.010875	0.00483333	0.0181333	0.0167333	0.004875	0.000875	0.002875	0.00845714	0.00686274
60	0.0149	0.0063	0.0046	0.018875	0.016875	0.0206667	0.0156667	0.0146667		0.0140688	0.00570864		0.017875	0.0048	0.0222	0.0209	0.011875	0.009875	0.012875	0.0143429	0.006278
90	0.0161	0.0079	0.0068	0.025625	0.022625	0.0212222	0.0192222	0.0172222		0.0170896	0.00672354		0.024625	0.0075	0.0174	0.015	0.018625	0.015625	0.019625	0.0169143	0.00522687
120	0.0183	0.0101	0.0086	0.029125	0.028125	0.0233333	0.0193333	0.0203333		0.0196563	0.00747245		0.032125	0.0104	0.0203	0.0187	0.024125	0.020125	0.024125	0.0214143	0.00659547
150	0.0218333	0.0147333	0.0129333	0.036125	0.031125	0.0254444	0.0234444	0.0224444		0.0235104	0.00768779		0.037125	0.0167333	0.0261333	0.0280333	0.031125	0.032125	0.034125	0.0293429	0.00665035
180	0.0246667	0.0204667	0.0191667	0.053875	0.042875	0.0317778	0.0267778	0.0287778		0.0310479	0.0118244		0.048875	0.0241667	0.0359667	0.0350667	0.043875	0.039875	0.050875	0.0398143	0.00915716
210	0.0325667	0.0306667	0.0285667	0.065625	0.060625	0.0358889	0.0358889	0.0358889		0.0407146	0.0141509		0.061625	0.0362667	0.0497667	0.0492667	0.053625	0.056625	0.058625	0.0522571	0.00836756
240	0.0443667	0.0470667	0.0443667	0.082	0.074	0.0468889	0.0458889	0.0458889		0.0538083	0.0151163		0.075	0.0532667	0.0648667	0.0663667	0.071	0.07	0.075	0.0679286	0.00753349
270	0.0611333	0.0680333	0.0656333	0.103125	0.092125	0.0633333	0.0613333	0.0643333		0.0723813	0.0160118		0.099125	0.0748333	0.0916333	0.0927333	0.085125	0.089125	0.093125	0.0893857	0.00769294
300	0.0859667	0.100767	0.0997667	0.131	0.127	0.084	0.083	0.084		0.0994375	0.0195888		0.125	0.104367	0.128367	0.127267	0.113	0.105	0.115	0.116857	0.0101822
330	0.124667	0.150067	0.151667	0.18175	0.17275	0.120556	0.119556	0.115556		0.142071	0.0257667		0.17075	0.148967	0.171967	0.177467	0.15175	0.14875	0.14775	0.159629	0.0130977
360	0.180833	0.223733	0.226533	0.26225	0.25425	0.159222	0.163222	0.155222		0.203158	0.0437419		0.24825	0.210433	0.245233	0.246633	0.22625	0.21525	0.22525	0.231043	0.0156589
390	0.258933	0.315733	0.317833	0.356	0.342	0.219333	0.221333	0.214333		0.280688	0.0588006		0.345	0.290833	0.323033	0.332533	0.304	0.298	0.303	0.313771	0.0199976
420	0.353233	0.395933	0.393733	0.420375	0.408375	0.293889	0.294889	0.282889		0.355415	0.0571318		0.405375	0.351233	0.384333	0.378733	0.352375	0.346375	0.354375	0.367543	0.0221959
450	0.407233	0.412933	0.411333	0.438625	0.422625	0.363222	0.370222	0.366222		0.399052	0.0285979		0.429625	0.361933	0.386533	0.381433	0.378625	0.371625	0.370625	0.382914	0.0221143
480	0.413167	0.411767	0.406867	0.444375	0.436375	0.401889	0.413889	0.404889		0.416652	0.0153683		0.433375	0.368167	0.396767	0.389667	0.382375	0.383375	0.373375	0.389586	0.0215298
510	0.410433	0.409633	0.406233	0.454875	0.441875	0.404667	0.426667	0.415667		0.421256	0.0183964		0.432875	0.371033	0.394033	0.393533	0.394875	0.384875	0.376875	0.392586	0.0200094
540	0.410533	0.408833	0.409133	0.456625	0.442625	0.404556	0.420556	0.413556		0.420802	0.0187499		0.434625	0.373633	0.395433	0.391533	0.397625	0.388625	0.375625	0.393871	0.0202192
570	0.410167	0.411167	0.408367	0.4545	0.4425	0.405333	0.420333	0.409333		0.420212	0.0182647		0.4355	0.370267	0.397567	0.392467	0.3925	0.3815	0.3745	0.392043	0.0216508
600	0.408	0.4078	0.4048	0.457	0.438	0.398333	0.415333	0.405333		0.416825	0.0201515		0.433	0.3705	0.3872	0.3883	0.394	0.38	0.374	0.389571	0.0208594
630	0.4036	0.4063	0.4016	0.453	0.438	0.393556	0.411556	0.401556		0.413646	0.0206882		0.429	0.3702	0.3877	0.3842	0.391	0.377	0.376	0.387871	0.0195203
660	0.400367	0.403467	0.400167	0.450125	0.431125	0.390556	0.404556	0.396556		0.409615	0.0202687		0.429125	0.366967	0.386467	0.381767	0.387125	0.378125	0.371125	0.385814	0.0205121
690	0.399533	0.405433	0.403033	0.451	0.427	0.388889	0.399889	0.392889		0.408458	0.0206004		0.426	0.368433	0.386233	0.381133	0.386	0.379	0.367	0.384829	0.0197177
720	0.398667	0.405267	0.404667	0.4475	0.4295	0.389444	0.397444	0.388444		0.407617	0.0205814		0.4245	0.367467	0.386167	0.383867	0.3785	0.3745	0.3645	0.382786	0.0200364
750	0.3982	0.4068	0.406	0.442875	0.424875	0.392	0.395	0.388		0.406719	0.0185718		0.420875	0.3684	0.3935	0.3836	0.376875	0.369875	0.365875	0.382714	0.0194112
780	0.400433	0.411433	0.411433	0.442125	0.423125	0.396111	0.396111	0.387111		0.408485	0.0176929		0.420125	0.370033	0.390633	0.387133	0.371125	0.363125	0.358125	0.380043	0.0212734
810	0.4034	0.4177	0.4176	0.43925	0.42425	0.403444	0.401444	0.391444		0.412317	0.0152914		0.42125	0.3734	0.3913	0.3913	0.36625	0.36125	0.35725	0.380286	0.0225762
840	0.408867	0.423367	0.423167	0.439	0.421	0.426778	0.419778	0.403778		0.420717	0.0107727		0.417	0.376567	0.398967	0.396467	0.367	0.362	0.354	0.381714	0.0229496
870	0.414133	0.428833	0.424733	0.438125	0.423125	0.440556	0.433556	0.421556		0.428077	0.00894364		0.417125	0.379633	0.406233	0.405633	0.363125	0.359125	0.353125	0.383429	0.0260901
900	0.4202	0.4324	0.4272	0.436625	0.423625	0.455	0.445	0.435		0.434381	0.0114368		0.416625	0.3872	0.4126	0.4106	0.365625	0.359625	0.355625	0.386843	0.0267099
930	0.425533	0.433333	0.427533	0.43575	0.42275	0.464667	0.454667	0.444667		0.438613	0.014903		0.41575	0.392433	0.411233	0.412433	0.36375	0.35975	0.35875	0.387729	0.0263555
960	0.429867	0.432367	0.427367	0.435	0.422	0.472444	0.463444	0.454444		0.442117	0.0186878		0.414	0.393267	0.420667	0.414167	0.36	0.363	0.362	0.389586	0.0274558
										mLI CDM No ligand										mLI CDM 20 mg/mL riboflavin
time	071018-M1-0-E1	071018-M1-0-E2	071018-M1-0-E3	102419-M1-0-C2	102419-M1-0-C3	102419-M1-0-C4				AVERAGE	StDev		071018-M1-100-E4	071018-M1-100-E5	071018-M1-100-E6	102419-M1-100-C5	102419-M1-100-C6	102419-M1-100-C7		AVERAGE	StDev
0	0.0022	0.0033	0.0043	-0.147	-0.113	-0.069				-0.0532	0.066621		0.0078	0.0031	0.003	-0.017	0.042	0.067		0.01765	0.0308296
30	0.00373333	0.00473333	0.00553333	0.007875	0.006875	0.009875				0.0064375	0.00224091		0.00653333	0.00523333	0.00513333	0.007875	0.007875	0.003875		0.0060875	0.00162014
60	0.0044	0.006	0.0069	0.014875	0.012875	0.012875				0.00965417	0.0043943		0.0083	0.0069	0.0062	0.009875	0.009875	0.008875		0.0083375	0.00152666
90	0.0061	0.0077	0.0086	0.020625	0.018625	0.018625				0.0133792	0.00656688		0.0105	0.0093	0.0085	0.015625	0.014625	0.015625		0.0123625	0.00329161
120	0.008	0.0098	0.0106	0.024125	0.020125	0.021125				0.0156292	0.00692924		0.0133	0.0121	0.0117	0.018125	0.020125	0.018125		0.0155792	0.00363247
150	0.0105333	0.0130333	0.0141333	0.027125	0.024125	0.025125				0.0190125	0.00722172		0.0190333	0.0177333	0.0170333	0.019125	0.022125	0.027125		0.0203625	0.00374518
180	0.0121667	0.0157667	0.0180667	0.034875	0.036875	0.035875				0.0256042	0.0114248		0.0253667	0.0239667	0.0229667	0.034875	0.038875	0.036875		0.0304875	0.00715133
210	0.0171667	0.0230667	0.0259667	0.058625	0.055625	0.057625				0.0396792	0.0195248		0.0354667	0.0334667	0.0329667	0.051625	0.047625	0.051625		0.0421292	0.00909863
240	0.0254667	0.0332667	0.0377667	0.065	0.067	0.066				0.0490833	0.0189552		0.0506667	0.0481667	0.0481667	0.062	0.063	0.064		0.056	0.00774812
270	0.0375333	0.0482333	0.0556333	0.083125	0.084125	0.079125				0.0646292	0.0200811		0.0687333	0.0676333	0.0690333	0.073125	0.074125	0.078125		0.0717958	0.00403947
300	0.0549667	0.0695667	0.0801667	0.103	0.103	0.098				0.0847833	0.0199011		0.0914667	0.0906667	0.0933667	0.092	0.09	0.094		0.0919167	0.00154197
330	0.0798667	0.100667	0.116567	0.13875	0.13675	0.13375				0.117725	0.0236067		0.127067	0.127167	0.129267	0.11575	0.10775	0.11875		0.120958	0.00838269
360	0.115933	0.146533	0.173133	0.20225	0.18925	0.19225				0.169892	0.0328309		0.179333	0.178633	0.183633	0.15325	0.15025	0.15925		0.167392	0.0147843
390	0.170333	0.215633	0.251833	0.287	0.27	0.268				0.2438	0.0433441		0.249633	0.249533	0.257133	0.214	0.206	0.225		0.23355	0.0213758
420	0.247233	0.303133	0.340933	0.372375	0.363375	0.364375				0.331904	0.0484997		0.328133	0.328533	0.333433	0.291375	0.281375	0.298375		0.310204	0.0224615
450	0.333933	0.377233	0.394333	0.417625	0.404625	0.409625				0.389563	0.0306146		0.361833	0.359433	0.359433	0.337625	0.328625	0.338625		0.347596	0.0143021
480	0.379867	0.404967	0.396867	0.431375	0.428375	0.430375				0.411971	0.0214112		0.367667	0.364167	0.364567	0.350375	0.346375	0.365375		0.359754	0.00898669
510	0.382933	0.402033	0.394833	0.443875	0.432875	0.436875				0.415571	0.0254281		0.372233	0.370533	0.369033	0.360875	0.353875	0.378875		0.367571	0.00886395
540	0.379633	0.403033	0.394533	0.446625	0.439625	0.439625				0.417179	0.0282748		0.375633	0.372733	0.370933	0.366625	0.360625	0.387625		0.372362	0.00912699
570	0.382167	0.403967	0.397267	0.4465	0.4405	0.4405				0.418483	0.0273283		0.375967	0.376467	0.370267	0.3705	0.3565	0.3905		0.373367	0.0110656
600	0.3817	0.4035	0.3954	0.444	0.439	0.44				0.417267	0.0269684		0.3748	0.3749	0.3703	0.371	0.358	0.396		0.374167	0.012361
630	0.381	0.4004	0.3927	0.447	0.436	0.439				0.416017	0.0279329		0.3726	0.3749	0.3696	0.372	0.353	0.394		0.372683	0.0130899
660	0.377767	0.397567	0.389367	0.442125	0.432125	0.438125				0.412846	0.0278685		0.370067	0.370267	0.366867	0.370125	0.347125	0.393125		0.369596	0.0146079
690	0.376833	0.396133	0.389433	0.437	0.434	0.431				0.410733	0.0262986		0.369133	0.370233	0.368533	0.368	0.353	0.386		0.36915	0.0104654
720	0.374367	0.393567	0.388567	0.4355	0.4335	0.4335				0.409833	0.0273999		0.369267	0.368467	0.368167	0.3655	0.3515	0.3785		0.3669	0.00875603
750	0.373	0.3916	0.3887	0.432875	0.433875	0.430875				0.408487	0.0271167		0.3699	0.3699	0.3719	0.363875	0.350875	0.379875		0.367721	0.00972892
780	0.373133	0.392133	0.392233	0.432125	0.430125	0.426125				0.407646	0.0249612		0.372233	0.372133	0.375633	0.360125	0.348125	0.379125		0.367896	0.0116104
810	0.3733	0.3934	0.3961	0.42625	0.42725	0.42225				0.406425	0.0221389		0.3746	0.3751	0.378	0.36125	0.34625	0.37625		0.368575	0.0124794
840	0.374767	0.396267	0.400467	0.424	0.423	0.423				0.406917	0.0199892		0.378167	0.377467	0.380567	0.355	0.345	0.377		0.368867	0.0150026
870	0.376533	0.400533	0.406633	0.425125	0.424125	0.420125				0.408846	0.018675		0.381333	0.379733	0.383333	0.354125	0.335125	0.370125		0.367296	0.019107
900	0.3821	0.4071	0.4137	0.423625	0.427625	0.425625				0.413296	0.01718		0.3864	0.3853	0.3895	0.351625	0.338625	0.366625		0.369679	0.0210528
930	0.388233	0.412433	0.417933	0.42275	0.42775	0.42575				0.415808	0.0146008		0.391633	0.389833	0.393733	0.34375	0.33675	0.35875		0.369075	0.0258484
960	0.393567	0.417767	0.418467	0.423	0.427	0.425				0.417467	0.012252		0.395967	0.393367	0.396367	0.341	0.332	0.357		0.369283	0.0295513
										mON CDM No ligand										mON CDM 20 mg/mL riboflavin
time	071018-M2-0-F1	071018-M2-0-F2	071018-M2-0-F3	102419-M2-0-D2	102419-M2-0-D3	102419-M2-0-D4				AVERAGE	StDev		071018-M2-100-F4	071018-M2-100-F5	071018-M2-100-F6	102419-M2-100-D5	102419-M2-100-D6	102419-M2-100-D7		AVERAGE	StDev
0	0.0039	0.0033	0.0048	-0.104	-0.095	-0.076				-0.0438333	0.0531751		0.0149	0.0057	0.0051	-0.054	-0.01	0.006		-0.00538333	0.0251342
30	0.00563333	0.00403333	0.00533333	0.007875	0.008875	0.009875				0.0069375	0.00227904		0.00643333	0.00633333	0.00593333	0.007875	0.009875	0.005875		0.00705417	0.00156094
60	0.0076	0.006	0.0076	0.014875	0.013875	0.013875				0.0106375	0.00397186		0.0088	0.0088	0.0077	0.009875	0.009875	0.008875		0.0089875	0.000814363
90	0.0108	0.0085	0.0105	0.020625	0.020625	0.020625				0.0152792	0.00590922		0.0123	0.0124	0.0115	0.016625	0.016625	0.015625		0.0141792	0.00236344
120	0.0141	0.0118	0.0137	0.023125	0.023125	0.018125				0.0173292	0.00493937		0.0169	0.0174	0.016	0.018125	0.019125	0.019125		0.0177792	0.00125094
150	0.0178333	0.0161333	0.0184333	0.032125	0.024125	0.025125				0.0222958	0.00601285		0.0257333	0.0268333	0.0255333	0.020125	0.020125	0.024125		0.0237458	0.00293403
180	0.0218667	0.0224667	0.0255667	0.046875	0.044875	0.044875				0.0344208	0.0122686		0.0366667	0.0378667	0.0374667	0.041875	0.042875	0.041875		0.0397708	0.00272256
210	0.0324667	0.0341667	0.0383667	0.071625	0.075625	0.070625				0.0538125	0.0207649		0.0529667	0.0559667	0.0557667	0.064625	0.061625	0.056625		0.0579292	0.00432084
240	0.0476667	0.0511667	0.0560667	0.096	0.095	0.096				0.07365	0.024268		0.0781667	0.0803667	0.0818667	0.082	0.079	0.077		0.0797333	0.00202748
270	0.0714333	0.0767333	0.0850333	0.127125	0.128125	0.129125				0.102929	0.0279462		0.111733	0.113933	0.117233	0.102125	0.103125	0.094125		0.107046	0.00871471
300	0.104867	0.115367	0.125967	0.17	0.171	0.173				0.143367	0.031369		0.155067	0.160267	0.164767	0.127	0.126	0.125		0.143017	0.0189025
330	0.155567	0.172467	0.190067	0.23875	0.23975	0.24675				0.207225	0.039459		0.218167	0.229467	0.234567	0.16175	0.16475	0.16175		0.195075	0.0358227
360	0.230033	0.254833	0.276233	0.34325	0.34925	0.34925				0.300475	0.0533302		0.299733	0.312533	0.321633	0.21825	0.23425	0.22925		0.269275	0.0468459
390	0.320933	0.351533	0.373933	0.434	0.432	0.443				0.392567	0.050946		0.369233	0.371533	0.379433	0.311	0.319	0.316		0.344367	0.0320859
420	0.394033	0.412533	0.423133	0.469375	0.469375	0.478375				0.441137	0.035616		0.386933	0.384433	0.391133	0.377375	0.391375	0.381375		0.385438	0.00552178
450	0.405833	0.416833	0.422733	0.484625	0.473625	0.483625				0.447879	0.0364825		0.388933	0.385133	0.395633	0.401625	0.412625	0.410625		0.399096	0.0112479
480	0.403967	0.415167	0.419467	0.491375	0.475375	0.484375				0.448288	0.0394577		0.395467	0.388567	0.397967	0.411375	0.426375	0.418375		0.406354	0.0146685
510	0.404933	0.414033	0.420733	0.484875	0.476875	0.490875				0.448721	0.0394477		0.398833	0.394433	0.400933	0.414875	0.434875	0.427875		0.411971	0.0166611
540	0.403133	0.411833	0.417733	0.484625	0.470625	0.482625				0.445096	0.0380491		0.395233	0.389333	0.393733	0.414625	0.431625	0.429625		0.409029	0.0188589
570	0.402067	0.412067	0.415967	0.4815	0.4655	0.4825				0.443267	0.0371794		0.392167	0.389767	0.395867	0.4115	0.4255	0.4245		0.40655	0.0161772
600	0.3998	0.4086	0.416	0.473	0.462	0.474				0.4389	0.0343504		0.39	0.3877	0.3931	0.416	0.422	0.429		0.4063	0.0181205
630	0.3972	0.4074	0.4143	0.479	0.466	0.475				0.439817	0.0373548		0.3874	0.3854	0.3907	0.409	0.414	0.422		0.401417	0.0155394
660	0.394967	0.405067	0.412067	0.479125	0.469125	0.481125				0.440246	0.0402456		0.384567	0.383567	0.388667	0.405125	0.416125	0.422125		0.400029	0.0168076
690	0.396433	0.405133	0.412333	0.479	0.468	0.483				0.44065	0.0400765		0.386733	0.384533	0.389033	0.396	0.411	0.418		0.39755	0.0138598
720	0.396467	0.405067	0.412767	0.4815	0.4715	0.4835				0.4418	0.0410961		0.386867	0.385567	0.390167	0.3985	0.4075	0.4145		0.397183	0.0118207
750	0.3977	0.4052	0.414	0.484875	0.473875	0.484875				0.443421	0.0419074		0.3857	0.3882	0.3921	0.397875	0.409875	0.421875		0.399271	0.014025
780	0.401133	0.407633	0.418433	0.485125	0.474125	0.483125				0.444929	0.039845		0.388833	0.393333	0.397033	0.397125	0.411125	0.420125		0.401263	0.0118779
810	0.4045	0.412	0.424	0.48325	0.47225	0.48025				0.446042	0.0363646		0.3922	0.3981	0.4017	0.40325	0.41125	0.42525		0.405292	0.0116105
840	0.409667	0.416567	0.430567	0.481	0.471	0.477				0.447633	0.0323098		0.398367	0.402567	0.407267	0.402	0.416	0.428		0.409033	0.0111036
870	0.415533	0.421933	0.436933	0.477125	0.466125	0.471125				0.448129	0.0267113		0.404233	0.408433	0.412433	0.408125	0.416125	0.428125		0.412913	0.00848859
900	0.4222	0.4268	0.4439	0.469625	0.458625	0.461625				0.447129	0.0194603		0.4118	0.418	0.4202	0.408625	0.416625	0.430625		0.417646	0.00763805
930	0.428433	0.432033	0.448233	0.46275	0.45075	0.45075				0.445492	0.0129057		0.418533	0.422833	0.426633	0.40975	0.41775	0.43275		0.421375	0.00794385
960	0.431867	0.435967	0.451867	0.452	0.439	0.437				0.441283	0.00857152		0.424367	0.425067	0.428467	0.41	0.417	0.434		0.42315	0.00850751
										mOFFCDM No ligand										mOFF CDM 20 mg/mL riboflavin
time	071018-M3-0-G1	071018-M3-0-G2	071018-M3-0-G3	102419-M3-0-E2	102419-M3-0-E3	102419-M3-0-E4	121019-701M3_0_E2	121019-701M3_0_E3	121019-701M3_0_E4	AVERAGE	StDev		071018-M3-100-G4	071018-M3-100-G5	071018-M3-100-G6	102419-M3-100-E5	102419-M3-100-E6	102419-M3-100-E7		AVERAGE	StDev
0	0.0015	0.0033	0.0032	-0.121	-0.122	-0.102	-0.00344444	-0.0244444	-0.00944444	-0.0415926	0.0559927		0.0021	0.0023	0.0037	-0.122	-0.076	-0.022		-0.0353167	0.052314
30	0.00143333	0.00313333	0.00343333	0.005875	0.002875	0.008875	-0.0426667	-0.0306667	-0.0226667	-0.00781944	0.0189393		0.00233333	0.00243333	0.00313333	0.007875	0.000875	0.000875		0.00292083	0.00259008
60	0.0023	0.0039	0.0043	0.008875	0.005875	0.010875	0.0166667	0.0106667	0.00966667	0.008125	0.00449161		0.0036	0.0038	0.0046	0.011875	0.006875	0.004875		0.0059375	0.00313316
90	0.0034	0.0047	0.0056	0.009625	0.009625	0.015625	0.0152222	0.0102222	0.00922222	0.00924907	0.00426882		0.0053	0.0056	0.0064	0.016625	0.011625	0.009625		0.00919583	0.00440912
120	0.0039	0.0056	0.0062	0.014125	0.011125	0.018125	0.0163333	0.00933333	0.00933333	0.0104528	0.00493029		0.006	0.0064	0.0074	0.020125	0.014125	0.013125		0.0111958	0.00559351
150	0.00543333	0.00763333	0.00843333	0.012125	0.011125	0.017125	0.0154444	0.00944444	0.00944444	0.0106898	0.00373218		0.00853333	0.00903333	0.00953333	0.018125	0.012125	0.010125		0.0112458	0.0035927
180	0.00546667	0.00766667	0.00776667	0.012875	0.009875	0.016875	0.0147778	0.00977778	0.00877778	0.0104287	0.00369538		0.00886667	0.00926667	0.0101667	0.025875	0.017875	0.014875		0.0144875	0.00661545
210	0.00646667	0.00886667	0.00876667	0.011625	0.009625	0.015625	0.0148889	0.00888889	0.00988889	0.0105157	0.0030097		0.00946667	0.00976667	0.0111667	0.031625	0.023625	0.023625		0.0182125	0.00933757
240	0.00716667	0.00996667	0.00956667	0.012	0.01	0.016	0.0158889	0.00988889	0.00988889	0.0111519	0.00297866		0.0105667	0.0108667	0.0119667	0.043	0.031	0.03		0.0229	0.0136856
270	0.00863333	0.0110333	0.0105333	0.011125	0.008125	0.015125	0.0153333	0.0103333	0.0103333	0.011175	0.00251267		0.0121333	0.0128333	0.0143333	0.051125	0.039125	0.042125		0.0286125	0.0174605
300	0.00926667	0.0120667	0.0110667	0.01	0.009	0.014	0.014	0.009	0.01	0.0109333	0.00200333		0.0148667	0.0163667	0.0177667	0.061	0.053	0.048		0.0351667	0.0210636
330	0.0105667	0.0137667	0.0125667	0.01075	0.00975	0.01475	0.0145556	0.00955556	0.00955556	0.0117574	0.00216899		0.0197667	0.0216667	0.0233667	0.07175	0.05975	0.05675		0.042175	0.0231191
360	0.0105333	0.0141333	0.0127333	0.01025	0.00925	0.01425	0.0152222	0.0102222	0.0102222	0.0118685	0.00222136		0.0244333	0.0273333	0.0294333	0.08125	0.07425	0.06825		0.050825	0.0263971
390	0.0112333	0.0148333	0.0134333	0.01	0.009	0.014	0.0153333	0.0103333	0.0113333	0.0121667	0.00228455		0.0316333	0.0351333	0.0373333	0.096	0.085	0.079		0.0606833	0.0290379
420	0.0116333	0.0153333	0.0137333	0.010375	0.008375	0.015375	0.0158889	0.00988889	0.0108889	0.012388	0.00275867		0.0396333	0.0440333	0.0457333	0.123375	0.104375	0.095375		0.0754208	0.0365606
450	0.0103333	0.0145333	0.0125333	0.009625	0.007625	0.013625	0.0152222	0.0102222	0.0102222	0.0115491	0.002544		0.0467333	0.0528333	0.0547333	0.156625	0.131625	0.122625		0.0941958	0.0482232
480	0.0118667	0.0161667	0.0144667	0.009375	0.007375	0.013375	0.0168889	0.0108889	0.0118889	0.0124769	0.00309711		0.0608667	0.0691667	0.0709667	0.207375	0.177375	0.165375		0.125188	0.0652821
510	0.0118333	0.0165333	0.0134333	0.008875	0.006875	0.012875	0.0176667	0.0126667	0.0126667	0.0126028	0.00333842		0.0780333	0.0906333	0.0929333	0.271875	0.230875	0.214875		0.163204	0.0854601
540	0.0109333	0.0159333	0.0128333	0.009625	0.006625	0.012625	0.0175556	0.0125556	0.0125556	0.0123602	0.00321207		0.105033	0.124333	0.126733	0.321625	0.286625	0.274625		0.206496	0.0976979
570	0.0117667	0.0169667	0.0136667	0.0095	0.0065	0.0125	0.0193333	0.0143333	0.0153333	0.0133222	0.00385436		0.148467	0.177967	0.179567	0.3485	0.3175	0.3055		0.24625	0.0868482
600	0.0119	0.0172	0.0135	0.009	0.006	0.012	0.0203333	0.0143333	0.0153333	0.0132889	0.00426247		0.2054	0.2472	0.2474	0.36	0.337	0.316		0.2855	0.0607738
630	0.0114	0.0173	0.0131	0.01	0.007	0.013	0.0215556	0.0155556	0.0175556	0.0140519	0.00442414		0.2717	0.3003	0.2944	0.37	0.342	0.327		0.317567	0.0357038
660	0.0104667	0.0165667	0.0118667	0.009125	0.006125	0.012125	0.0215556	0.0165556	0.0175556	0.0135491	0.00483929		0.296167	0.316667	0.303467	0.367125	0.346125	0.335125		0.327446	0.0270255
690	0.0114333	0.0179333	0.0132333	0.009	0.006	0.012	0.0218889	0.0168889	0.0178889	0.0140296	0.00501675		0.306233	0.325133	0.311733	0.368	0.347	0.335		0.332183	0.0230287
720	0.0114667	0.0182667	0.0126667	0.0095	0.0055	0.0115	0.0224444	0.0164444	0.0174444	0.0139148	0.00517485		0.314467	0.331367	0.317767	0.3655	0.3465	0.3345		0.335017	0.0189449
750	0.0111	0.0178	0.0119	0.008875	0.005875	0.011875	0.023	0.017	0.018	0.0139361	0.00536214		0.3181	0.3347	0.3202	0.360875	0.343875	0.330875		0.334771	0.0159356
780	0.0116333	0.0188333	0.0129333	0.008125	0.005125	0.011125	0.0241111	0.0181111	0.0181111	0.0142343	0.00599156		0.321533	0.336933	0.321033	0.355125	0.338125	0.327125		0.333312	0.0129605
810	0.0116	0.0192	0.0128	0.00825	0.00425	0.01025	0.0234444	0.0174444	0.0174444	0.0138537	0.00601208		0.3209	0.3354	0.3194	0.35125	0.33025	0.32325		0.330075	0.0120124
840	0.0114667	0.0191667	0.0122667	0.008	0.005	0.011	0.0237778	0.0177778	0.0177778	0.0140259	0.00598183		0.319167	0.333067	0.317167	0.347	0.328	0.324		0.328067	0.0109365
870	0.0105333	0.0186333	0.0119333	0.008125	0.004125	0.011125	0.0225556	0.0175556	0.0185556	0.0136824	0.00595544		0.315733	0.328333	0.313133	0.342125	0.325125	0.322125		0.324429	0.0103672
900	0.0113	0.0194	0.0116	0.007625	0.003625	0.009625	0.023	0.017	0.018	0.0134639	0.00625545		0.3137	0.3264	0.3108	0.339625	0.321625	0.317625		0.321629	0.0104191
930	0.0116333	0.0199333	0.0123333	0.00775	0.00475	0.01075	0.0236667	0.0186667	0.0186667	0.0142389	0.00627751		0.310933	0.323533	0.308033	0.33575	0.31875	0.31475		0.318625	0.0100373
960	0.0114667	0.0197667	0.0117667	0.007	0.004	0.01	0.0244444	0.0184444	0.0184444	0.0139259	0.00669144		0.307567	0.319667	0.304667	0.333	0.318	0.313		0.315983	0.010149
Fig. 7C: 1286_pyrR mutant growth curves										WT C CDM No ligand												WT C CDM 20 mg/mL riboflavin
time	1286_082522_WT_0_C2	1286_082522_WT_0_C3	1286_082522_WT_0_C4	1286_090122_WT_0_C2	1286_090122_WT_0_C3	1286_090122_WT_0_C4	1286_091622_WT_0_C2	1286_091622_WT_0_C3	1286_091622_WT_0_C4	AVERAGE	StDev		1286_082522_WT_100_C5	1286_082522_WT_100_C6	1286_082522_WT_100_C7	1286_090122_WT_100_C5	1286_090122_WT_100_C6	1286_090122_WT_100_C7	1286_091622_WT_100_C5	1286_091622_WT_100_C6	1286_091622_WT_100_C7	AVERAGE	StDev
0	0.0047	0.0037	0.0057	0.06433	0.07133	0.04233	0.0082	0.0062	0.0082	0.0238544	0.0276993		0.005	0.004	0.004	0.0273	0.0203	0.0193	0.008	0.005	0.007	0.0111	0.00877482
30	0.0243	0.0183	0.0153	0.03758	0.06158	0.04558	0.0199	0.0199	0.0139	0.0284822	0.0162998		0.017	0.011	0.009	0.0256	0.0176	0.0166	0.005	0.003	0.011	0.0128667	0.00704202
60	0.0287	0.0247	0.0227	0.04008	0.06308	0.03808	0.0306	0.0326	0.0276	0.0342378	0.0122245		0.024	0.019	0.016	0.0191	0.0161	0.0241	0.02	0.02	0.026	0.0204778	0.00353156
90	0.0363	0.0303	0.0293	0.05533	0.06733	0.05233	0.0346	0.0366	0.0326	0.0416322	0.0133592		0.029	0.024	0.022	0.0353	0.0243	0.0253	0.028	0.027	0.034	0.0276556	0.00451667
120	0.0385	0.0345	0.0345	0.06983	0.09583	0.07783	0.041	0.041	0.041	0.0526656	0.0225276		0.034	0.029	0.027	0.0618	0.0518	0.0498	0.034	0.033	0.036	0.0396	0.0119168
150	0.048	0.041	0.041	0.10208	0.12908	0.11708	0.0549	0.0549	0.0539	0.0713267	0.0346437		0.04	0.037	0.036	0.0931	0.0861	0.0941	0.051	0.05	0.053	0.0600333	0.0241729
180	0.0752	0.0712	0.0692	0.14942	0.17842	0.16942	0.0725	0.0715	0.0725	0.103262	0.047478		0.061	0.059	0.058	0.1384	0.1394	0.1384	0.074	0.066	0.074	0.0898	0.0371469
210	0.1199	0.1049	0.1049	0.21183	0.23983	0.24483	0.1091	0.1001	0.1091	0.149388	0.0629398		0.097	0.091	0.091	0.2068	0.2088	0.2008	0.106	0.099	0.113	0.134822	0.053465
240	0.1604	0.1594	0.1584	0.29442	0.31542	0.34242	0.1484	0.1434	0.1524	0.208296	0.0829005		0.14	0.137	0.137	0.2874	0.2894	0.2724	0.159	0.145	0.161	0.192022	0.0689792
270	0.2271	0.2191	0.2261	0.39475	0.39275	0.43675	0.2033	0.1973	0.2083	0.278383	0.0985537		0.193	0.19	0.2	0.3598	0.3668	0.3618	0.213	0.219	0.221	0.258267	0.0791379
300	0.3111	0.3001	0.3081	0.45783	0.44183	0.48283	0.2934	0.2774	0.2944	0.351888	0.0829128		0.259	0.252	0.272	0.4188	0.4188	0.4168	0.311	0.299	0.307	0.328267	0.0703723
330	0.3999	0.3929	0.4089	0.4705	0.4585	0.4955	0.4083	0.3943	0.4023	0.425678	0.03843		0.337	0.337	0.35	0.4375	0.4425	0.4345	0.415	0.414	0.416	0.398167	0.0439993
360	0.4586	0.4456	0.4586	0.47108	0.45408	0.49008	0.4745	0.4615	0.4865	0.466727	0.0149224		0.406	0.397	0.408	0.4381	0.4391	0.4331	0.475	0.479	0.476	0.439033	0.0318485
390	0.4733	0.4613	0.4783	0.47367	0.45467	0.49367	0.4939	0.4829	0.4989	0.478957	0.0150626		0.421	0.422	0.434	0.4377	0.4367	0.4337	0.489	0.489	0.49	0.450344	0.0298241
420	0.4719	0.4629	0.4779	0.46783	0.45083	0.49283	0.4912	0.4782	0.4962	0.476643	0.0150655		0.427	0.429	0.445	0.4388	0.4328	0.4278	0.494	0.489	0.496	0.453267	0.0303852
450	0.4761	0.4591	0.4761	0.46875	0.45075	0.48975	0.5013	0.4833	0.5033	0.478717	0.0178082		0.435	0.427	0.441	0.4328	0.4278	0.4308	0.496	0.495	0.499	0.453822	0.0324092
480	0.4692	0.4592	0.4742	0.46325	0.44325	0.48525	0.4977	0.4787	0.4967	0.474161	0.0177787		0.43	0.43	0.44	0.4263	0.4283	0.4303	0.493	0.496	0.497	0.452322	0.0324926
510	0.4719	0.4579	0.4799	0.46242	0.44842	0.48542	0.4937	0.4747	0.4957	0.474451	0.0161048		0.428	0.432	0.435	0.4274	0.4294	0.4244	0.496	0.493	0.497	0.451356	0.0331303
540	0.4696	0.4596	0.4776	0.465	0.442	0.485	0.4952	0.4742	0.4952	0.473711	0.0171896		0.428	0.433	0.437	0.423	0.428	0.427	0.489	0.485	0.498	0.449778	0.0310917
570	0.4698	0.4638	0.4768	0.47083	0.45083	0.49683	0.4932	0.4702	0.4932	0.476166	0.01544		0.426	0.429	0.437	0.4338	0.4328	0.4288	0.494	0.49	0.493	0.4516	0.0307321
600	0.4758	0.4678	0.4848	0.47458	0.45658	0.50358	0.4878	0.4678	0.4868	0.478393	0.0139468		0.43	0.43	0.439	0.4376	0.4336	0.4296	0.488	0.486	0.493	0.451867	0.0281014
630	0.4821	0.4721	0.4871	0.47925	0.46025	0.50825	0.4837	0.4647	0.4837	0.480128	0.0139966		0.431	0.441	0.445	0.4403	0.4403	0.4403	0.487	0.485	0.489	0.455433	0.0239755
660	0.4894	0.4784	0.4964	0.48758	0.46858	0.51458	0.4799	0.4599	0.4779	0.483627	0.0159436		0.432	0.433	0.449	0.4456	0.4466	0.4476	0.488	0.483	0.484	0.456533	0.022236
690	0.4962	0.4842	0.5032	0.49233	0.47133	0.51833	0.4809	0.4619	0.4769	0.487254	0.0172449		0.441	0.442	0.453	0.4493	0.4483	0.4493	0.497	0.494	0.488	0.462433	0.0233334
720	0.4999	0.4889	0.5069	0.49517	0.47217	0.51817	0.4818	0.4668	0.4848	0.490512	0.0164057		0.446	0.447	0.459	0.4512	0.4502	0.4492	0.501	0.496	0.493	0.465844	0.0234912
750	0.5033	0.4923	0.5093	0.49858	0.47558	0.52058	0.4853	0.4693	0.4893	0.493727	0.016192		0.45	0.45	0.462	0.4526	0.4526	0.4506	0.507	0.502	0.497	0.469311	0.0249089
780	0.5055	0.4955	0.5115	0.49917	0.47617	0.52217	0.4881	0.4731	0.4931	0.496034	0.0158671		0.455	0.455	0.466	0.4542	0.4512	0.4502	0.511	0.505	0.501	0.472067	0.025714
810	0.5055	0.4955	0.5125	0.50108	0.47608	0.52008	0.4936	0.4746	0.4956	0.497171	0.0150696		0.456	0.455	0.466	0.4521	0.4511	0.4491	0.515	0.508	0.504	0.472922	0.0276124
840	0.5081	0.4971	0.5131	0.50067	0.47567	0.52167	0.492	0.476	0.495	0.497701	0.0155123		0.457	0.457	0.467	0.4537	0.4507	0.4487	0.517	0.51	0.507	0.474233	0.0284068
870	0.5076	0.4966	0.5126	0.49933	0.47533	0.51933	0.4954	0.4764	0.4964	0.497666	0.0148021		0.458	0.457	0.467	0.4523	0.4503	0.4463	0.516	0.507	0.505	0.473211	0.0278439
900	0.5071	0.4961	0.5121	0.49983	0.47483	0.51883	0.493	0.473	0.494	0.496532	0.0154351		0.455	0.455	0.464	0.4518	0.4488	0.4458	0.515	0.507	0.506	0.472044	0.0285147
930	0.5066	0.4966	0.5116	0.49758	0.47258	0.51758	0.4918	0.4708	0.4908	0.495104	0.0159893		0.456	0.455	0.464	0.4516	0.4476	0.4446	0.515	0.504	0.504	0.471311	0.0279822
960	0.504	0.494	0.51	0.49458	0.47058	0.51458	0.4912	0.4712	0.4872	0.493038	0.0153865		0.454	0.454	0.462	0.4496	0.4466	0.4426	0.512	0.502	0.502	0.469422	0.0276122
										mLI CDM No ligand												mLI CDM 20 mg/mL riboflavin
time	1286_082522_M1_0_D2	1286_082522_M1_0_D3	1286_082522_M1_0_D4	1286_090122_M1_0_D2	1286_090122_M1_0_D3	1286_090122_M1_0_D4	1286_091622_M1_0_D2	1286_091622_M1_0_D3	1286_091622_M1_0_D4	AVERAGE	StDev		1286_082522_M1_100_D5	1286_082522_M1_100_D6	1286_082522_M1_100_D7	1286_090122_M1_100_D5	1286_090122_M1_100_D6	1286_090122_M1_100_D7	1286_091622_M1_100_D5	1286_091622_M1_100_D6	1286_091622_M1_100_D7	AVERAGE	StDev
0	0.0027	0.0027	0.0067	0.0533	0.0363	0.0393	0.0062	0.0072	0.0072	0.0179556	0.0193747		0.0027	0.0027	0.0057	0.0333	0.0293	0.0243	0.0072	0.0062	0.0092	0.0134	0.0120614
30	0.0213	0.0153	0.0163	0.0316	0.0286	0.0326	0.0189	0.0149	0.0119	0.0212667	0.00777126		0.0123	0.0113	0.0153	0.0266	0.0226	0.0236	0.0109	0.0059	0.0149	0.0159333	0.00688422
60	0.0237	0.0207	0.0217	0.0341	0.0321	0.0271	0.0286	0.0276	0.0256	0.0268	0.00446682		0.0187	0.0187	0.0337	0.0271	0.0251	0.0201	0.0276	0.0206	0.0286	0.0244667	0.00524428
90	0.0313	0.0283	0.0293	0.0533	0.0423	0.0413	0.0346	0.0346	0.0346	0.0366222	0.00787191		0.0273	0.0263	0.0383	0.0403	0.0343	0.0373	0.0366	0.0276	0.0376	0.0339556	0.00540835
120	0.0315	0.0305	0.0325	0.0698	0.0668	0.0748	0.044	0.046	0.041	0.0485444	0.0174356		0.0345	0.0315	0.0445	0.0648	0.0648	0.0728	0.04	0.039	0.041	0.0481	0.0151665
150	0.05	0.041	0.043	0.1091	0.1001	0.1041	0.0639	0.0609	0.0569	0.0698889	0.0270628		0.039	0.039	0.061	0.1171	0.1151	0.1181	0.0609	0.0559	0.0619	0.0742222	0.0330829
180	0.0702	0.0642	0.0642	0.1664	0.1584	0.1584	0.0925	0.0875	0.0865	0.105367	0.0430362		0.0782	0.0692	0.0912	0.1764	0.1724	0.1804	0.0875	0.0855	0.0885	0.114367	0.0470177
210	0.1119	0.1029	0.1059	0.2328	0.2258	0.2328	0.1351	0.1321	0.1241	0.155933	0.0569743		0.1169	0.1119	0.1279	0.2498	0.2448	0.2558	0.1381	0.1291	0.1411	0.168378	0.0620426
240	0.1654	0.1534	0.1654	0.3194	0.3164	0.3264	0.1924	0.1954	0.1924	0.225178	0.0731262		0.1694	0.1744	0.1814	0.3424	0.3374	0.3504	0.1954	0.1974	0.2014	0.238844	0.0791867
270	0.2241	0.2191	0.2311	0.4148	0.4118	0.4098	0.2643	0.2663	0.2623	0.3004	0.0855988		0.2441	0.2371	0.2441	0.4268	0.4298	0.4328	0.2853	0.2723	0.2823	0.317178	0.0861751
300	0.3041	0.2961	0.3101	0.4738	0.4678	0.4618	0.3824	0.3864	0.3814	0.384878	0.0713434		0.3361	0.3281	0.3491	0.4638	0.4708	0.4768	0.4044	0.3894	0.4184	0.4041	0.0582494
330	0.4179	0.3989	0.4109	0.4925	0.4905	0.4915	0.4913	0.4933	0.4923	0.464344	0.0416191		0.4249	0.4289	0.4439	0.4965	0.4825	0.4915	0.4983	0.4903	0.5183	0.475011	0.0336249
360	0.4816	0.4746	0.4926	0.5041	0.4981	0.4941	0.5095	0.5175	0.5225	0.4994	0.0157846		0.4936	0.4856	0.4976	0.4891	0.4881	0.4941	0.5225	0.5165	0.5405	0.503067	0.0189849
390	0.5113	0.4993	0.5253	0.5097	0.4937	0.4937	0.5369	0.5179	0.5269	0.512744	0.0153525		0.5113	0.5083	0.5213	0.4887	0.4897	0.4957	0.5299	0.5259	0.5499	0.513411	0.0204287
420	0.5159	0.4999	0.5319	0.4988	0.4938	0.4948	0.5332	0.5222	0.5182	0.512078	0.0156158		0.5139	0.5099	0.5279	0.4928	0.4888	0.4938	0.5492	0.5222	0.5522	0.516744	0.0234528
450	0.5181	0.5031	0.5231	0.4978	0.4898	0.4928	0.5333	0.5283	0.5133	0.511067	0.0158744		0.5141	0.5121	0.5291	0.4938	0.4878	0.4918	0.5383	0.5183	0.5433	0.514289	0.0202659
480	0.5112	0.5012	0.5262	0.4993	0.4933	0.4953	0.5227	0.5177	0.4977	0.507178	0.0125049		0.5172	0.5152	0.5302	0.4993	0.4913	0.5033	0.5267	0.5187	0.5467	0.516511	0.0170144
510	0.5159	0.5149	0.5289	0.5004	0.4914	0.4984	0.5127	0.5077	0.4927	0.507	0.012347		0.5219	0.5229	0.5329	0.4964	0.4924	0.4974	0.5147	0.5117	0.5367	0.514111	0.0160922
540	0.5226	0.5086	0.5366	0.502	0.498	0.498	0.5052	0.4972	0.4892	0.506378	0.0146702		0.5216	0.5196	0.5376	0.501	0.497	0.504	0.5112	0.5112	0.5242	0.514156	0.0128627
570	0.5288	0.5098	0.5298	0.5128	0.5068	0.5088	0.5022	0.4912	0.4832	0.508156	0.0152764		0.5248	0.5218	0.5328	0.5088	0.5068	0.5128	0.5272	0.5282	0.5422	0.522822	0.011629
600	0.5328	0.5198	0.5418	0.5216	0.5146	0.5156	0.5078	0.4938	0.5118	0.517733	0.0139036		0.5298	0.5268	0.5358	0.5146	0.5146	0.5226	0.5508	0.5488	0.5598	0.533733	0.0162853
630	0.5401	0.5291	0.5521	0.5293	0.5203	0.5213	0.5277	0.5107	0.5277	0.5287	0.0118815		0.5421	0.5371	0.5481	0.5193	0.5203	0.5283	0.5727	0.5687	0.5807	0.546367	0.022958
660	0.5504	0.5364	0.5594	0.5396	0.5286	0.5286	0.5399	0.5259	0.5429	0.539078	0.0109381		0.5484	0.5454	0.5544	0.5256	0.5266	0.5346	0.5899	0.5839	0.5939	0.555856	0.0268863
690	0.5622	0.5462	0.5682	0.5463	0.5343	0.5333	0.5519	0.5389	0.5589	0.548911	0.0123943		0.5572	0.5552	0.5632	0.5293	0.5303	0.5373	0.6069	0.6029	0.6119	0.566022	0.033144
720	0.5689	0.5529	0.5749	0.5512	0.5382	0.5362	0.5618	0.5488	0.5678	0.555633	0.0136412		0.5639	0.5619	0.5709	0.5332	0.5332	0.5402	0.6158	0.6128	0.6218	0.572633	0.0357954
750	0.5743	0.5593	0.5813	0.5576	0.5436	0.5406	0.5703	0.5603	0.5793	0.562956	0.0146193		0.5703	0.5683	0.5763	0.5376	0.5366	0.5436	0.6273	0.6243	0.6323	0.579622	0.0390268
780	0.5805	0.5655	0.5875	0.5612	0.5472	0.5442	0.5771	0.5681	0.5861	0.5686	0.0157926		0.5765	0.5755	0.5815	0.5402	0.5392	0.5452	0.6341	0.6321	0.6371	0.5846	0.0406289
810	0.5835	0.5685	0.5905	0.5631	0.5491	0.5451	0.5876	0.5776	0.5946	0.573289	0.017974		0.5795	0.5785	0.5875	0.5401	0.5391	0.5451	0.6426	0.6396	0.6436	0.5884	0.0439067
840	0.5861	0.5721	0.5941	0.5647	0.5507	0.5457	0.59	0.581	0.599	0.575933	0.0189758		0.5841	0.5831	0.5901	0.5437	0.5407	0.5467	0.648	0.646	0.65	0.592489	0.0455189
870	0.5896	0.5736	0.5956	0.5643	0.5513	0.5463	0.5964	0.5874	0.6044	0.578767	0.0208798		0.5856	0.5856	0.5916	0.5433	0.5413	0.5463	0.6514	0.6494	0.6534	0.594211	0.0469865
900	0.5911	0.5751	0.5971	0.5678	0.5538	0.5478	0.598	0.59	0.607	0.580856	0.0207911		0.5871	0.5861	0.5931	0.5448	0.5418	0.5478	0.655	0.653	0.656	0.596078	0.0479556
930	0.5926	0.5786	0.5996	0.5686	0.5536	0.5486	0.5988	0.5918	0.6088	0.582333	0.021304		0.5896	0.5896	0.5956	0.5446	0.5426	0.5466	0.6578	0.6578	0.6588	0.598111	0.0494446
960	0.592	0.576	0.599	0.5666	0.5516	0.5476	0.6042	0.5962	0.6112	0.582711	0.023217		0.589	0.589	0.596	0.5426	0.5416	0.5466	0.6592	0.6582	0.6602	0.598044	0.0503691
										mON CDM No ligand												mON CDM 20 mg/mL riboflavin
time	1286_082522_M2_0_E2	1286_082522_M2_0_E3	1286_082522_M2_0_E4	1286_090122_M2_0_E2	1286_090122_M2_0_E3	1286_090122_M2_0_E4	1286_091622_M2_0_E2	1286_091622_M2_0_E3	1286_091622_M2_0_E4	AVERAGE	StDev		1286_082522_M2_100_E5	1286_082522_M2_100_E6	1286_082522_M2_100_E7	1286_090122_M2_100_E5	1286_090122_M2_100_E6	1286_090122_M2_100_E7	1286_091622_M2_100_E5	1286_091622_M2_100_E6	1286_091622_M2_100_E7	AVERAGE	StDev
0	0.0017	0.0037	0.0067	0.0243	0.0233	0.0263	0.0072	0.0052	0.0072	0.0117333	0.00986294		0.003	0.005	0.005	0.033	0.033	0.03	0.0072	0.0082	0.0072	0.0146222	0.0131512
30	0.0263	0.0183	0.0173	0.0266	0.0246	0.0236	0.0189	0.0159	0.0119	0.0203778	0.0051222		0.012	0.014	0.013	0.024	0.017	0.017	0.0079	0.0069	0.0069	0.0131889	0.005647
60	0.0287	0.0217	0.0227	0.0301	0.0261	0.0261	0.0256	0.0256	0.0236	0.0255778	0.00269201		0.021	0.022	0.021	0.024	0.026	0.022	0.0216	0.0206	0.0196	0.0219778	0.00193247
90	0.0333	0.0273	0.0283	0.0483	0.0433	0.0433	0.0376	0.0356	0.0346	0.0368444	0.00705693		0.027	0.028	0.027	0.04	0.041	0.039	0.0306	0.0306	0.0296	0.0325333	0.00577841
120	0.0375	0.0345	0.0355	0.0688	0.0728	0.0688	0.051	0.046	0.047	0.0513222	0.0151811		0.034	0.036	0.034	0.067	0.068	0.062	0.043	0.043	0.046	0.0481111	0.0139054
150	0.051	0.044	0.044	0.1111	0.1141	0.1111	0.0709	0.0629	0.0639	0.0747778	0.0294092		0.046	0.048	0.045	0.104	0.11	0.105	0.0619	0.0649	0.0589	0.0715222	0.0270647
180	0.0722	0.0722	0.0702	0.1604	0.1724	0.1604	0.1005	0.0925	0.0935	0.110478	0.0419561		0.069	0.067	0.069	0.147	0.163	0.152	0.0925	0.0945	0.0885	0.104722	0.038586
210	0.1029	0.1039	0.1059	0.2318	0.2378	0.2248	0.1441	0.1271	0.1331	0.156822	0.0577814		0.101	0.102	0.1	0.213	0.226	0.212	0.1271	0.1351	0.1281	0.149367	0.05246
240	0.1524	0.1464	0.1484	0.3294	0.3354	0.3324	0.2014	0.1784	0.1784	0.222511	0.0842488		0.147	0.146	0.141	0.301	0.319	0.306	0.1864	0.1794	0.1714	0.2108	0.0751511
270	0.2021	0.2021	0.2051	0.4278	0.4398	0.4378	0.2673	0.2413	0.2483	0.296844	0.106148		0.194	0.191	0.197	0.406	0.426	0.412	0.2583	0.2343	0.2343	0.283656	0.10084
300	0.2841	0.2841	0.2781	0.5048	0.5178	0.5208	0.4024	0.3734	0.3654	0.392322	0.101586		0.271	0.262	0.274	0.484	0.509	0.494	0.3534	0.3404	0.3304	0.368689	0.100672
330	0.3909	0.3859	0.3919	0.5395	0.5515	0.5495	0.5103	0.4423	0.4613	0.469233	0.0704306		0.368	0.358	0.369	0.521	0.549	0.532	0.4593	0.4753	0.4273	0.450989	0.0746224
360	0.4766	0.4766	0.4826	0.5471	0.5541	0.5571	0.5435	0.4575	0.4695	0.507178	0.041786		0.461	0.445	0.462	0.531	0.555	0.547	0.4755	0.5335	0.4605	0.496722	0.0438336
390	0.5213	0.5123	0.5353	0.5447	0.5497	0.5537	0.5239	0.4539	0.4719	0.518522	0.0346434		0.519	0.508	0.516	0.533	0.553	0.544	0.4729	0.5189	0.4799	0.516078	0.0266556
420	0.5379	0.5389	0.5499	0.5348	0.5448	0.5458	0.4952	0.4402	0.4622	0.516633	0.0407634		0.537	0.528	0.541	0.525	0.547	0.54	0.4602	0.5082	0.4732	0.517733	0.0312396
450	0.5381	0.5351	0.5501	0.5278	0.5378	0.5408	0.4833	0.4323	0.4533	0.510956	0.0433342		0.543	0.531	0.539	0.523	0.543	0.536	0.4433	0.4913	0.4643	0.512656	0.0372971
480	0.5352	0.5262	0.5352	0.5243	0.5343	0.5403	0.4737	0.4277	0.4397	0.504067	0.044668		0.533	0.521	0.53	0.525	0.541	0.536	0.4317	0.4807	0.4587	0.506344	0.0393904
510	0.5219	0.5189	0.5269	0.5274	0.5384	0.5444	0.4707	0.4217	0.4317	0.500222	0.0466515		0.523	0.519	0.522	0.528	0.547	0.54	0.4237	0.4737	0.4467	0.502567	0.0436778
540	0.5186	0.5146	0.5216	0.535	0.547	0.552	0.4702	0.4222	0.4362	0.501933	0.0476201		0.52	0.509	0.515	0.531	0.554	0.545	0.4112	0.4592	0.4272	0.496844	0.0516821
570	0.5178	0.5098	0.5228	0.5498	0.5608	0.5638	0.4802	0.4312	0.4452	0.509044	0.0481821		0.519	0.508	0.512	0.541	0.565	0.556	0.4062	0.4522	0.4232	0.498067	0.0576182
600	0.5248	0.5198	0.5228	0.5666	0.5756	0.5786	0.4818	0.4378	0.4548	0.518067	0.0514311		0.526	0.515	0.519	0.554	0.58	0.567	0.4078	0.4518	0.4288	0.505489	0.0619368
630	0.5331	0.5291	0.5411	0.5813	0.5903	0.5913	0.4667	0.4347	0.4567	0.524922	0.0595702		0.535	0.521	0.528	0.566	0.593	0.578	0.4127	0.4527	0.4297	0.5129	0.0659943
660	0.5454	0.5444	0.5494	0.5946	0.6036	0.6036	0.4059	0.4159	0.4479	0.523411	0.0795277		0.547	0.533	0.541	0.578	0.606	0.591	0.4189	0.4629	0.4299	0.523078	0.0695111
690	0.5592	0.5572	0.5632	0.6023	0.6123	0.6133	0.3479	0.3499	0.4079	0.512578	0.111472		0.56	0.545	0.554	0.584	0.614	0.598	0.4229	0.4679	0.4169	0.529189	0.0745063
720	0.5699	0.5659	0.5729	0.6092	0.6182	0.6192	0.3278	0.2988	0.3328	0.501633	0.138164		0.57	0.555	0.564	0.59	0.62	0.604	0.4278	0.4728	0.4268	0.536711	0.0745977
750	0.5763	0.5723	0.5803	0.6166	0.6256	0.6256	0.3173	0.2873	0.3133	0.501622	0.148365		0.576	0.561	0.572	0.597	0.627	0.611	0.4333	0.4793	0.4293	0.542878	0.075721
780	0.5855	0.5805	0.5885	0.6202	0.6302	0.6302	0.3061	0.2791	0.3031	0.5026	0.156156		0.584	0.569	0.579	0.601	0.631	0.615	0.4341	0.4811	0.4281	0.546922	0.0780219
810	0.5895	0.5835	0.5915	0.6211	0.6331	0.6331	0.2976	0.2706	0.2936	0.501511	0.161873		0.587	0.572	0.583	0.603	0.633	0.617	0.4406	0.4876	0.4346	0.550867	0.0760769
840	0.5921	0.5871	0.5951	0.6237	0.6347	0.6357	0.29	0.262	0.284	0.500489	0.167471		0.591	0.576	0.586	0.605	0.635	0.619	0.444	0.492	0.437	0.553889	0.0757437
870	0.5956	0.5906	0.5986	0.6243	0.6363	0.6373	0.2864	0.2584	0.2804	0.500878	0.170353		0.593	0.578	0.589	0.604	0.636	0.619	0.4434	0.4904	0.4344	0.554133	0.0769353
900	0.5981	0.5921	0.6001	0.6278	0.6388	0.6388	0.281	0.253	0.274	0.500411	0.174297		0.594	0.579	0.59	0.606	0.637	0.621	0.438	0.481	0.427	0.552556	0.0810079
930	0.6016	0.5946	0.6036	0.6276	0.6396	0.6396	0.2728	0.2468	0.2688	0.499444	0.178341		0.596	0.58	0.591	0.606	0.638	0.621	0.4238	0.4538	0.4108	0.546711	0.090193
960	0.599	0.594	0.603	0.6246	0.6386	0.6396	0.2712	0.2462	0.2662	0.498044	0.178487		0.594	0.579	0.591	0.604	0.637	0.619	0.3872	0.3842	0.3702	0.529511	0.113053
Fig. 7D: 0701_pyrR_mOFF and 0701_pyrR_WTc comparison with extra uracil
							WTC CDM No ligand										WTC CDM 20 mg/mL Uracil
time	07-28-22-WT-0-G2	07-28-22-WT-0-G3	07-28-22-WT-0-G4	12-08-22-WT-0-D8	12-08-22-WT-0-D9	12-08-22-WT-0-D10	AVERAGE	StDev		time	07-28-22-WT-20-F2	07-28-22-WT-20-F3	07-28-22-WT-20-F4	12-8-22-WT-20-C8	12-8-22-WT-20-C9	12-8-22-WT-20-C10	AVERAGE	StDev
0	-0.00333333	-0.0213333	-0.0213333	0.041	0.036	0.053	0.014	0.0332606		0	-0.0213333	-0.0103333	-0.0253333	0.041	0.031	0.036	0.0085	0.030686
30	-0.0876667	-0.0896667	-0.0886667	0.0652857	0.0712857	0.0422857	-0.0145238	0.0817969		30	-0.0876667	-0.0656667	-0.0906667	0.0922857	0.0632857	0.0622857	-0.00435714	0.0854463
60	0.02125	0.02225	0.02325	0.024	0.019	0.021	0.0217917	0.00178477		60	0.02725	0.02425	0.01925	0.028	0.025	0.024	0.024625	0.00309334
90	0.0214167	0.0194167	0.0224167	0.0317143	0.0287143	0.0307143	0.0257321	0.00527261		90	0.0304167	0.0284167	0.0244167	0.0377143	0.0347143	0.0337143	0.0315655	0.00478916
120	0.0275	0.0265	0.0295	0.0377143	0.0377143	0.0307143	0.0316071	0.00495546		120	0.0425	0.0415	0.0335	0.0427143	0.0437143	0.0387143	0.0404405	0.00380532
150	0.0345833	0.0335833	0.0315833	0.0531429	0.0431429	0.0441429	0.0400298	0.00825983		150	0.0595833	0.0605833	0.0535833	0.0501429	0.0481429	0.0471429	0.0531964	0.00577957
180	0.0466667	0.0426667	0.0436667	0.0681429	0.0561429	0.0591429	0.0527381	0.0101045		180	0.0846667	0.0886667	0.0816667	0.0641429	0.0611429	0.0551429	0.0725714	0.014096
210	0.063	0.054	0.058	0.092	0.081	0.084	0.072	0.0156589		210	0.127	0.125	0.12	0.078	0.072	0.071	0.0988333	0.0277663
240	0.0815833	0.0695833	0.0765833	0.119	0.116	0.114	0.096125	0.0225193		240	0.191583	0.184583	0.177583	0.089	0.085	0.084	0.135292	0.0542033
270	0.109833	0.0888333	0.0948333	0.166714	0.155714	0.162714	0.129774	0.035825		270	0.276833	0.277833	0.261833	0.114714	0.101714	0.102714	0.189274	0.0910963
300	0.146083	0.139083	0.132083	0.234857	0.227857	0.230857	0.185137	0.0506917		300	0.392083	0.378083	0.371083	0.144857	0.127857	0.128857	0.257137	0.13535
330	0.197417	0.183417	0.176417	0.322857	0.315857	0.320857	0.252804	0.0737994		330	0.462417	0.424417	0.455417	0.187857	0.166857	0.164857	0.310304	0.150959
360	0.260667	0.253667	0.229667	0.408143	0.389143	0.404143	0.324238	0.0843834		360	0.461667	0.462667	0.447667	0.238143	0.221143	0.220143	0.341905	0.126718
390	0.32625	0.30825	0.29925	0.447	0.433	0.433	0.374458	0.069972		390	0.46925	0.46725	0.44925	0.319	0.288	0.284	0.379458	0.0914034
420	0.340083	0.323083	0.313083	0.455571	0.440571	0.453571	0.387661	0.0689221		420	0.462083	0.454083	0.436083	0.353571	0.321571	0.323571	0.391827	0.0660736
450	0.346167	0.334167	0.324167	0.459714	0.443714	0.455714	0.39394	0.0653349		450	0.464167	0.457167	0.454167	0.378714	0.336714	0.341714	0.40544	0.0599954
480	0.349333	0.333333	0.334333	0.453143	0.449143	0.453143	0.395405	0.062065		480	0.458333	0.452333	0.453333	0.383143	0.342143	0.350143	0.406571	0.0544871
510	0.351333	0.335333	0.333333	0.452143	0.440143	0.452143	0.394071	0.059721		510	0.458333	0.457333	0.445333	0.393143	0.350143	0.350143	0.409071	0.0515165
540	0.3505	0.3395	0.3305	0.451857	0.443857	0.448857	0.394179	0.0595601		540	0.4495	0.4535	0.4455	0.396857	0.357857	0.357857	0.410179	0.045438
570	0.346917	0.336917	0.330917	0.446286	0.435286	0.442286	0.389768	0.0567754		570	0.450917	0.452917	0.447917	0.392286	0.356286	0.363286	0.410601	0.0454594
600	0.341167	0.335167	0.328167	0.438714	0.429714	0.431714	0.384107	0.0542158		600	0.455167	0.451167	0.443167	0.390714	0.355714	0.353714	0.408274	0.0475475
630	0.339583	0.332583	0.326583	0.438286	0.429286	0.432286	0.383101	0.0552043		630	0.460583	0.462583	0.458583	0.386286	0.350286	0.350286	0.411435	0.0554358
660	0.338833	0.325833	0.321833	0.434143	0.421143	0.426143	0.377988	0.0542976		660	0.466833	0.468833	0.460833	0.379143	0.344143	0.346143	0.410988	0.0610518
690	0.334583	0.323583	0.322583	0.433143	0.421143	0.420143	0.375863	0.0539775		690	0.475583	0.476583	0.465583	0.366143	0.341143	0.341143	0.41103	0.0681524
720	0.329667	0.324667	0.315667	0.439714	0.414714	0.412714	0.372857	0.0552612		720	0.485667	0.483667	0.472667	0.362714	0.327714	0.332714	0.410857	0.0775305
750	0.32925	0.31925	0.31325	0.436714	0.416714	0.419714	0.372482	0.0574878		750	0.49325	0.49025	0.47725	0.359714	0.323714	0.331714	0.412649	0.0824059
780	0.32725	0.31825	0.31425	0.439	0.425	0.424	0.374625	0.0603114		780	0.50025	0.49725	0.48125	0.355	0.322	0.329	0.414125	0.0872492
810	0.323917	0.314917	0.308917	0.439286	0.420286	0.418286	0.370935	0.0609007		810	0.503917	0.500917	0.483917	0.351286	0.319286	0.323286	0.413768	0.0912803
840	0.324	0.313	0.307	0.435857	0.419857	0.418857	0.369762	0.0608992		840	0.508	0.506	0.486	0.347857	0.313857	0.318857	0.413429	0.0958516
870	0.31975	0.31375	0.30375	0.432143	0.416143	0.416143	0.366946	0.0602367		870	0.51175	0.50875	0.48975	0.341143	0.310143	0.321143	0.41378	0.0989821
900	0.320667	0.311667	0.300667	0.428429	0.411429	0.413429	0.364381	0.0591109		900	0.515667	0.510667	0.491667	0.338429	0.308429	0.316429	0.413548	0.102067
930	0.317	0.311	0.301	0.424714	0.407714	0.408714	0.36169	0.0575353		930	0.515	0.513	0.493	0.340714	0.314714	0.314714	0.41519	0.101312
960	0.318167	0.311167	0.299167	0.418429	0.404429	0.404429	0.359298	0.0551256		960	0.519167	0.516167	0.495167	0.345429	0.312429	0.317429	0.417631	0.102325
							mOFF CDM No ligand										mOFF CDM 20 mg/mL Uracil										mOFF CDM 60 mg/mL Uracil										mOFF CDM 100 mg/mL Uracil
time	07-28-22-M3-0-G5	07-28-22-M3-0-G6	07-28-22-M3-0-G7	12-8-22-M3-0-G5	12-8-22-M3-0-G6	12-8-22-M3-0-G7	AVERAGE	StDev		time	07-28-22-M3-20-B5	07-28-22-M3-20-B6	07-28-22-M3-20-B7	12-8-22-M3-20-B5	12-8-22-M3-20-B6	12-8-22-M3-20-B7	AVERAGE	StDev		time	07-28-22-M3-60-D5	07-28-22-M3-60-D6	07-28-22-M3-60-D7	12-8-22-M3-60-D5	12-8-22-M3-60-D6	12-8-22-M3-60-D7	AVERAGE	StDev		time	07-28-22-M3-100-F5	07-28-22-M3-100-F6	07-28-22-M3-100-F7	12-8-22-M3-100-F5	12-8-22-M3-100-F6	12-8-22-M3-100-F7	AVERAGE	StDev
0	-0.0103333	-0.0403333	-0.0143333	0.017	-0.01	-0.005	-0.0105	0.0183929		0	-0.0423333	-0.0483333	-0.0573333	-0.013	0.016	0.023	-0.0203333	0.0343181		0	-0.0243333	-0.0433333	-0.0443333	-0.019	-0.006	0.006	-0.0218333	0.0200408		0	-0.0363333	-0.0623333	-0.00433333	0.011	0.013	0.049	-0.005	0.039409
30	-0.0976667	-0.100667	-0.104667	-0.0477143	-0.0137143	-0.0137143	-0.0630238	0.0434706		30	-0.0256667	-0.0426667	-0.0486667	0.0212857	0.0562857	0.0672857	0.00464286	0.0507284		30	-0.00466667	-0.0236667	-0.0156667	0.0182857	0.0432857	0.0582857	0.0126429	0.0330863		30	-0.102667	-0.105667	-0.102667	-0.0567143	-0.00171429	0.0292857	-0.0566905	0.0583791
60	0.01125	0.00225	0.00325	0.014	0.009	0.014	0.00895833	0.00517063		60	0.01225	0.01225	0.00625	0.015	0.017	0.019	0.013625	0.00447982		60	0.00925	0.00625	0.00725	0.014	0.016	0.014	0.011125	0.00406433		60	0.00525	0.00425	0.00625	0.011	0.021	0.021	0.0114583	0.00774503
90	0.00941667	0.00141667	0.00241667	0.0137143	0.00871429	0.0127143	0.00806548	0.00513581		90	0.0104167	0.0124167	0.00541667	0.0157143	0.0167143	0.0197143	0.0133988	0.00509532		90	0.00741667	0.00641667	0.00641667	0.0147143	0.0187143	0.0167143	0.0117321	0.00561422		90	0.00341667	0.00141667	0.00541667	0.0107143	0.0187143	0.0207143	0.0100655	0.00811468
120	0.0105	0.0025	0.0025	0.0147143	0.0107143	0.0157143	0.00944048	0.00576644		120	0.0125	0.0135	0.0075	0.0187143	0.0207143	0.0227143	0.0159405	0.00575156		120	0.0085	0.0075	0.0075	0.0167143	0.0197143	0.0187143	0.0131071	0.00586876		120	0.0045	0.0035	0.0065	0.0127143	0.0227143	0.0237143	0.0122738	0.00906455
150	0.00958333	0.000583333	0.00258333	0.0171429	0.0111429	0.0161429	0.00952976	0.00682039		150	0.0125833	0.0125833	0.00658333	0.0191429	0.0201429	0.0241429	0.0158631	0.00640711		150	0.00758333	0.00758333	0.00758333	0.0191429	0.0231429	0.0211429	0.0143631	0.0075338		150	0.00458333	0.00258333	0.00558333	0.0141429	0.0231429	0.0251429	0.0125298	0.00984541
180	0.00966667	0.000666667	0.00266667	0.0171429	0.0121429	0.0171429	0.00990476	0.00703674		180	0.0136667	0.0136667	0.00666667	0.0221429	0.0231429	0.0251429	0.0174048	0.00719037		180	0.00966667	0.00866667	0.00766667	0.0221429	0.0231429	0.0231429	0.0157381	0.00778071		180	0.00466667	0.00266667	0.00566667	0.0141429	0.0231429	0.0241429	0.0124048	0.00955218
210	0.009	0.001	0.001	0.019	0.014	0.018	0.0103333	0.00804156		210	0.012	0.011	0.006	0.025	0.026	0.029	0.0181667	0.00962116		210	0.009	0.009	0.008	0.025	0.03	0.029	0.0183333	0.0107269		210	0.005	0.003	0.005	0.019	0.026	0.029	0.0145	0.0116233
240	0.00958333	0.00158333	0.00258333	0.019	0.014	0.018	0.0107917	0.00752676		240	0.0135833	0.0125833	0.00658333	0.023	0.023	0.025	0.0172917	0.00741859		240	0.00958333	0.00858333	0.00858333	0.024	0.027	0.028	0.017625	0.00963684		240	0.00458333	0.00358333	0.00558333	0.021	0.028	0.029	0.0152917	0.0120666
270	0.00883333	0.00183333	0.00183333	0.0187143	0.0117143	0.0187143	0.0102738	0.00760416		270	0.0118333	0.0128333	0.00683333	0.0287143	0.0277143	0.0317143	0.0199405	0.0106214		270	0.00883333	0.00883333	0.00783333	0.0257143	0.0297143	0.0277143	0.0181071	0.0106061		270	0.00483333	0.00383333	0.00583333	0.0237143	0.0307143	0.0317143	0.0167738	0.0133824
300	0.0100833	0.00208333	0.00108333	0.0198571	0.0128571	0.0188571	0.0108036	0.00802607		300	0.0120833	0.0130833	0.00708333	0.0308571	0.0308571	0.0338571	0.0213036	0.0117893		300	0.0110833	0.0100833	0.00908333	0.0278571	0.0318571	0.0288571	0.0198036	0.0107477		300	0.00608333	0.00408333	0.00608333	0.0288571	0.0368571	0.0348571	0.0194702	0.0156355
330	0.00941667	0.00341667	0.00341667	0.0188571	0.0138571	0.0188571	0.0113036	0.00705125		330	0.0124167	0.0134167	0.00741667	0.0338571	0.0348571	0.0388571	0.0234702	0.0138223		330	0.00841667	0.00941667	0.00841667	0.0308571	0.0348571	0.0338571	0.0209702	0.0134561		330	0.00441667	0.00341667	0.00541667	0.0338571	0.0408571	0.0418571	0.0216369	0.0190747
360	0.0106667	0.00366667	0.00466667	0.0201429	0.0141429	0.0201429	0.0122381	0.0072369		360	0.0136667	0.0136667	0.00866667	0.0361429	0.0371429	0.0401429	0.0249048	0.0143145		360	0.0106667	0.0106667	0.0106667	0.0321429	0.0371429	0.0371429	0.0230714	0.0137108		360	0.00566667	0.00366667	0.00566667	0.0411429	0.0491429	0.0491429	0.0257381	0.0229161
390	0.01125	0.00325	0.00525	0.019	0.013	0.018	0.011625	0.00644738		390	0.01425	0.01625	0.01025	0.04	0.04	0.044	0.0274583	0.0153911		390	0.01225	0.01125	0.01125	0.037	0.042	0.044	0.0262917	0.0162768		390	0.00625	0.00525	0.00725	0.049	0.054	0.056	0.029625	0.0257151
420	0.0110833	0.00508333	0.00708333	0.0195714	0.0125714	0.0185714	0.0123274	0.00588299		420	0.0170833	0.0180833	0.0120833	0.0435714	0.0465714	0.0515714	0.031494	0.0175533		420	0.0150833	0.0150833	0.0150833	0.0415714	0.0475714	0.0505714	0.0308274	0.0174886		420	0.00908333	0.00808333	0.0100833	0.0595714	0.0645714	0.0655714	0.0361607	0.0297381
450	0.0101667	0.00416667	0.00516667	0.0197143	0.0127143	0.0177143	0.0116071	0.00637439		450	0.0201667	0.0211667	0.0161667	0.0497143	0.0517143	0.0587143	0.0362738	0.0190504		450	0.0191667	0.0191667	0.0191667	0.0457143	0.0537143	0.0627143	0.0366071	0.0198479		450	0.0121667	0.0121667	0.0121667	0.0727143	0.0807143	0.0807143	0.0451071	0.0362025
480	0.0123333	0.00633333	0.00633333	0.0201429	0.0141429	0.0191429	0.0130714	0.00598939		480	0.0273333	0.0283333	0.0233333	0.0591429	0.0621429	0.0721429	0.0454048	0.0213962		480	0.0283333	0.0273333	0.0293333	0.0541429	0.0631429	0.0761429	0.0464048	0.0210054		480	0.0183333	0.0193333	0.0183333	0.0951429	0.0961429	0.100143	0.0579048	0.0430173
510	0.0123333	0.00533333	0.00733333	0.0191429	0.0141429	0.0181429	0.0127381	0.00559306		510	0.0363333	0.0373333	0.0323333	0.0711429	0.0731429	0.0871429	0.0562381	0.0236138		510	0.0393333	0.0393333	0.0423333	0.0641429	0.0771429	0.0951429	0.0595714	0.0232864		510	0.0263333	0.0283333	0.0253333	0.126143	0.124143	0.130143	0.0767381	0.054893
540	0.0135	0.0065	0.0075	0.0208571	0.0138571	0.0188571	0.0135119	0.00579574		540	0.0515	0.0535	0.0495	0.0898571	0.0948571	0.113857	0.0755119	0.0275249		540	0.0575	0.0585	0.0645	0.0808571	0.0968571	0.123857	0.0803452	0.0261396		540	0.0395	0.0445	0.0385	0.171857	0.168857	0.174857	0.106345	0.0718186
570	0.0129167	0.00591667	0.00691667	0.0192857	0.0122857	0.0182857	0.0126012	0.00555324		570	0.0779167	0.0789167	0.0739167	0.117286	0.122286	0.151286	0.103601	0.0314972		570	0.0849167	0.0879167	0.0989167	0.103286	0.126286	0.161286	0.110435	0.0289105		570	0.0619167	0.0679167	0.0569167	0.238286	0.228286	0.238286	0.148601	0.0947275
600	0.0141667	0.00716667	0.00816667	0.0197143	0.0137143	0.0187143	0.0136071	0.00519198		600	0.115167	0.114167	0.111167	0.154714	0.164714	0.205714	0.144274	0.0378193		600	0.125167	0.131167	0.149167	0.139714	0.168714	0.218714	0.15544	0.0345606		600	0.0941667	0.104167	0.0871667	0.309714	0.302714	0.310714	0.20144	0.116575
630	0.0145833	0.00658333	0.00858333	0.0192857	0.0132857	0.0182857	0.0134345	0.00509088		630	0.170583	0.167583	0.165583	0.212286	0.224286	0.277286	0.202935	0.0441879		630	0.182583	0.194583	0.219583	0.188286	0.235286	0.297286	0.219601	0.0430297		630	0.141583	0.156583	0.129583	0.354286	0.344286	0.355286	0.246935	0.114695
660	0.0148333	0.00683333	0.00883333	0.0201429	0.0141429	0.0181429	0.0138214	0.00516676		660	0.244833	0.240833	0.242833	0.285143	0.296143	0.336143	0.274321	0.0384647		660	0.257833	0.273833	0.308833	0.254143	0.302143	0.367143	0.293988	0.0422836		660	0.205833	0.223833	0.186833	0.370143	0.365143	0.375143	0.287821	0.0909896
690	0.0165833	0.00658333	0.00958333	0.0191429	0.0131429	0.0171429	0.0136964	0.00485172		690	0.340583	0.332583	0.337583	0.347143	0.342143	0.363143	0.343863	0.0106099		690	0.346583	0.377583	0.415583	0.311143	0.334143	0.397143	0.363696	0.0398294		690	0.292583	0.315583	0.267583	0.382143	0.370143	0.378143	0.334363	0.0490663
720	0.0186667	0.00866667	0.0126667	0.0187143	0.0127143	0.0177143	0.0148571	0.00412954		720	0.426667	0.426667	0.422667	0.373714	0.356714	0.371714	0.396357	0.0323142		720	0.408667	0.442667	0.480667	0.337714	0.351714	0.413714	0.405857	0.0540295		720	0.380667	0.401667	0.356667	0.385714	0.378714	0.390714	0.382357	0.015034
750	0.02025	0.00925	0.01525	0.0197143	0.0137143	0.0177143	0.0159821	0.00415078		750	0.44725	0.45925	0.44425	0.389714	0.366714	0.380714	0.414649	0.0399983		750	0.42625	0.44425	0.47625	0.352714	0.362714	0.426714	0.414815	0.047925		750	0.41025	0.43125	0.39025	0.387714	0.383714	0.388714	0.398649	0.0184893
780	0.02625	0.01225	0.02125	0.02	0.014	0.018	0.018625	0.00508613		780	0.44425	0.45625	0.44425	0.396	0.372	0.386	0.416458	0.0359192		780	0.42725	0.44025	0.47025	0.357	0.367	0.429	0.415125	0.0440547		780	0.41625	0.43525	0.39225	0.388	0.386	0.392	0.401625	0.0197729
810	0.0299167	0.0169167	0.0289167	0.0192857	0.0132857	0.0172857	0.0209345	0.00685672		810	0.441917	0.452917	0.443917	0.398286	0.374286	0.387286	0.416435	0.0337375		810	0.417917	0.431917	0.465917	0.361286	0.369286	0.430286	0.412768	0.0401646		810	0.409917	0.426917	0.395917	0.384286	0.383286	0.389286	0.398268	0.0171033
840	0.036	0.022	0.038	0.0208571	0.0138571	0.0188571	0.0249286	0.00977784		840	0.437	0.448	0.439	0.400857	0.375857	0.386857	0.414595	0.0305687		840	0.412	0.422	0.45	0.362857	0.367857	0.428857	0.407262	0.0348054		840	0.405	0.414	0.389	0.380857	0.371857	0.379857	0.390095	0.0162332
870	0.04275	0.03275	0.04875	0.0191429	0.0121429	0.0171429	0.0287798	0.0149319		870	0.43175	0.44275	0.43575	0.397143	0.372143	0.379143	0.40978	0.0308514		870	0.39975	0.41275	0.43175	0.360143	0.366143	0.421143	0.398613	0.0294655		870	0.40075	0.39975	0.38075	0.373143	0.367143	0.379143	0.383446	0.0138779
900	0.0506667	0.0446667	0.0626667	0.0184286	0.0114286	0.0164286	0.0340476	0.0213261		900	0.428667	0.442667	0.435667	0.393429	0.368429	0.378429	0.407881	0.0317709		900	0.394667	0.404667	0.413667	0.358429	0.365429	0.421429	0.393048	0.0258052		900	0.400667	0.390667	0.372667	0.371429	0.365429	0.377429	0.379714	0.013316
930	0.063	0.061	0.081	0.0187143	0.0117143	0.0167143	0.0420238	0.0297382		930	0.43	0.441	0.438	0.389714	0.362714	0.372714	0.40569	0.0348461		930	0.392	0.401	0.411	0.354714	0.359714	0.415714	0.389024	0.0260147		930	0.394	0.381	0.365	0.362714	0.359714	0.369714	0.372024	0.0130873
960	0.0791667	0.0841667	0.101167	0.0194286	0.0114286	0.0164286	0.0519643	0.0404038		960	0.433167	0.444167	0.443167	0.385429	0.359429	0.366429	0.405298	0.039322		960	0.392167	0.401167	0.409167	0.350429	0.356429	0.413429	0.387131	0.0271632		960	0.389167	0.376167	0.358167	0.362429	0.357429	0.364429	0.367964	0.0123852
Fig. 7E: 0701_pyrR_mOFF and SP_0701_KO comparison
							SP_0701_KO 0 mg/mL Uracil										SP_0701_KO 5 mg/mL Uracil										SP_0701_KO 20 mg/mL Uracil
time	12-6-22-KI-0-G2	12-6-22-KI-0-G3	12-6-22-KI-0-G4	12-8-22-KO-0-G2	12-8-22-KO-0-G3	12-8-22-KO-0-G4	AVERAGE	StDev			12-6-22-KO-5-F2	12-6-22-KO-5-F3	12-6-22-KO-5-F4	12-8-22-KO-5-F2	12-8-22-KO-5-F3	12-8-22-KO-5-F4	AVERAGE	StDev			12-6-22-KO-20-C5	12-6-22-KO-20-C6	12-6-22-KO-20-C7	12-8-22-KO-20-C5	12-8-22-KO-20-C6	12-8-22-KO-20-C7	AVERAGE	StDev
0	-0.0341667	-0.0451667	-0.0341667	-0.0838333	-0.0638333	-0.0388333	-0.05	0.0199274			-0.0441667	-0.0311667	-0.0351667	-0.0588333	-0.0718333	-0.0458333	-0.0478333	0.0151833			-0.0241667	-0.0321667	-0.0361667	0.0151667	-0.00983333	-0.0458333	-0.0221667	0.0219363
30	-0.053	-0.059	-0.02	0.0156667	0.0136667	0.00566667	-0.0161667	0.033425			-0.058	0.035	0.074	0.0116667	0.00466667	0.0516667	0.0198333	0.0458959			0.048	0.079	0.077	0.00966667	0.0756667	0.124667	0.069	0.0381279
60	0.0278333	0.0208333	0.0248333	0.0181667	0.0181667	0.0121667	0.0203333	0.00552871			0.0188333	0.0188333	0.0168333	0.0141667	0.0101667	0.0121667	0.0151667	0.00359629			0.0218333	0.0168333	0.0148333	0.0141667	0.0131667	0.0161667	0.0161667	0.00307679
90	0.023	0.02	0.019	0.0181667	0.0181667	0.0131667	0.0185833	0.00320546			0.019	0.018	0.017	0.0131667	0.0111667	0.0131667	0.01525	0.0031636			0.023	0.017	0.018	0.0111667	0.0131667	0.0161667	0.0164167	0.00410792
120	0.0221667	0.0201667	0.0201667	0.0185	0.0195	0.0135	0.019	0.00294958			0.0191667	0.0191667	0.0161667	0.0155	0.0115	0.0135	0.0158333	0.00305505			0.0211667	0.0171667	0.0181667	0.0125	0.0135	0.0155	0.0163333	0.00318852
150	0.0215	0.0205	0.0205	0.02	0.021	0.016	0.0199167	0.00198536			0.0185	0.0175	0.0165	0.017	0.014	0.015	0.0164167	0.0016558			0.0195	0.0175	0.0185	0.013	0.013	0.018	0.0165833	0.00285336
180	0.0213333	0.0203333	0.0203333	0.022	0.021	0.017	0.0203333	0.00175119			0.0193333	0.0193333	0.0183333	0.019	0.017	0.019	0.0186667	0.000894427			0.0203333	0.0193333	0.0203333	0.014	0.015	0.019	0.018	0.00278089
210	0.025	0.022	0.021	0.0196667	0.0196667	0.0176667	0.0208333	0.00250998			0.022	0.021	0.021	0.0186667	0.0166667	0.0196667	0.0198333	0.00194079			0.024	0.021	0.022	0.0176667	0.0166667	0.0216667	0.0205	0.00278687
240	0.0245	0.0225	0.0205	0.0216667	0.0206667	0.0186667	0.0214167	0.00198536			0.0245	0.0235	0.0235	0.0226667	0.0236667	0.0266667	0.0240833	0.00139344			0.0265	0.0225	0.0235	0.0206667	0.0216667	0.0236667	0.0230833	0.00201866
270	0.0248333	0.0208333	0.0208333	0.0228333	0.0208333	0.0168333	0.0211667	0.00265832			0.0268333	0.0258333	0.0258333	0.0278333	0.0258333	0.0278333	0.0266667	0.000983192			0.0298333	0.0258333	0.0268333	0.0268333	0.0248333	0.0268333	0.0268333	0.00167332
300	0.0235	0.0205	0.0205	0.0238333	0.0218333	0.0188333	0.0215	0.00193218			0.0295	0.0305	0.0295	0.0348333	0.0328333	0.0368333	0.0323333	0.00303864			0.0315	0.0275	0.0325	0.0348333	0.0368333	0.0358333	0.0331667	0.0034254
330	0.024	0.022	0.022	0.0226667	0.0206667	0.0186667	0.0216667	0.00182574			0.036	0.035	0.038	0.0396667	0.0376667	0.0426667	0.0381667	0.00273861			0.039	0.033	0.033	0.0386667	0.0416667	0.0446667	0.0383333	0.0046619
360	0.0248333	0.0218333	0.0218333	0.0228333	0.0218333	0.0188333	0.022	0.00194079			0.0418333	0.0418333	0.0448333	0.0478333	0.0478333	0.0498333	0.0456667	0.00337145			0.0448333	0.0388333	0.0398333	0.0478333	0.0478333	0.0488333	0.0446667	0.00435507
390	0.0255	0.0235	0.0235	0.022	0.02	0.018	0.0220833	0.00270955			0.0495	0.0525	0.0525	0.058	0.06	0.064	0.0560833	0.00549014			0.0535	0.0485	0.0515	0.059	0.059	0.061	0.0554167	0.0049741
420	0.0233333	0.0213333	0.0223333	0.025	0.023	0.019	0.0223333	0.00203306			0.0593333	0.0623333	0.0663333	0.075	0.078	0.081	0.0703333	0.00889194			0.0603333	0.0573333	0.0613333	0.076	0.074	0.076	0.0675	0.00871206
450	0.0253333	0.0223333	0.0223333	0.025	0.023	0.019	0.0228333	0.00228765			0.0733333	0.0783333	0.0833333	0.09	0.098	0.094	0.0861667	0.00948859			0.0753333	0.0723333	0.0753333	0.089	0.093	0.093	0.083	0.00966782
480	0.026	0.022	0.023	0.0215	0.0205	0.0175	0.02175	0.00280624			0.093	0.099	0.104	0.1075	0.1215	0.1145	0.106583	0.0103413			0.097	0.093	0.093	0.1105	0.1125	0.1175	0.103917	0.0108417
510	0.0251667	0.0231667	0.0231667	0.025	0.024	0.019	0.02325	0.00225278			0.113167	0.133167	0.133167	0.136	0.155	0.139	0.134917	0.0134192			0.119167	0.113167	0.126167	0.133	0.136	0.148	0.12925	0.0124983
540	0.0273333	0.0233333	0.0233333	0.0243333	0.0223333	0.0193333	0.0233333	0.00260768			0.140333	0.174333	0.162333	0.161333	0.177333	0.162333	0.163	0.0130486			0.146333	0.135333	0.155333	0.157333	0.162333	0.182333	0.1565	0.0158419
570	0.0265	0.0245	0.0245	0.026	0.024	0.02	0.02425	0.00229674			0.1695	0.1915	0.1825	0.182	0.17	0.178	0.178917	0.00836311			0.1775	0.1665	0.1785	0.186	0.188	0.201	0.182917	0.011668
600	0.0296667	0.0246667	0.0246667	0.0238333	0.0228333	0.0188333	0.0240833	0.00349404			0.192667	0.194667	0.208667	0.172833	0.149833	0.166833	0.180917	0.0215733			0.216667	0.195667	0.227667	0.218833	0.215833	0.218833	0.215583	0.0106305
630	0.0295	0.0235	0.0285	0.0243333	0.0223333	0.0183333	0.0244167	0.00411603			0.1905	0.1995	0.2035	0.161333	0.138333	0.154333	0.174583	0.0268702			0.2635	0.2845	0.2725	0.243333	0.249333	0.257333	0.26175	0.0151594
660	0.0291667	0.0221667	0.0281667	0.0256667	0.0236667	0.0196667	0.02475	0.00362514			0.184167	0.188167	0.194167	0.143667	0.134667	0.145667	0.165083	0.0264715			0.302167	0.318167	0.305167	0.272667	0.277667	0.286667	0.29375	0.0176108
690	0.0276667	0.0256667	0.0246667	0.0115	0.0095	0.0065	0.0175833	0.00940612			0.175667	0.182667	0.194667	0.1225	0.1185	0.1195	0.15225	0.0356914			0.357667	0.383667	0.377667	0.2725	0.2815	0.2955	0.328083	0.0504864
720	0.024	0.021	0.022	0.0256667	0.0236667	0.0196667	0.0226667	0.00219089			0.162	0.173	0.192	0.130667	0.126667	0.133667	0.153	0.0267133			0.368	0.381	0.397	0.284667	0.289667	0.314667	0.339167	0.0488811
750	0.0258333	0.0228333	0.0238333	0.0256667	0.0236667	0.0206667	0.02375	0.00191703			0.162833	0.165833	0.189833	0.128667	0.126667	0.125667	0.149917	0.0268094			0.372833	0.376833	0.398833	0.281667	0.299667	0.314667	0.34075	0.0480917
780	0.0276667	0.0236667	0.0236667	0.0235	0.0225	0.0195	0.0234167	0.00262202			0.158667	0.159667	0.180667	0.1235	0.1225	0.1205	0.14425	0.0254534			0.365667	0.373667	0.389667	0.2775	0.2935	0.3135	0.335583	0.0467177
810	0.0278333	0.0228333	0.0238333	0.0263333	0.0233333	0.0193333	0.0239167	0.00295663			0.154833	0.156833	0.176833	0.122333	0.119333	0.124333	0.142417	0.0237053			0.365833	0.369833	0.396833	0.281333	0.298333	0.321333	0.338917	0.045402
840	0.0278333	0.0228333	0.0238333	0.0258333	0.0238333	0.0198333	0.024	0.00271416			0.151833	0.154833	0.175833	0.114833	0.115833	0.120833	0.139	0.0253883			0.369833	0.372833	0.395833	0.283833	0.299833	0.325833	0.341333	0.0448185
870	0.0288333	0.0248333	0.0248333	0.026	0.024	0.019	0.0245833	0.00321585			0.146833	0.152833	0.174833	0.111	0.114	0.116	0.135917	0.0261446			0.371833	0.376833	0.397833	0.282	0.301	0.322	0.341917	0.0466941
900	0.0268333	0.0238333	0.0238333	0.0233333	0.0223333	0.0183333	0.0230833	0.00277038			0.140833	0.144833	0.162833	0.106333	0.108333	0.113333	0.129417	0.0233268			0.367833	0.374833	0.392833	0.281333	0.296333	0.313333	0.33775	0.0464945
930	0.0266667	0.0226667	0.0236667	0.0263333	0.0223333	0.0183333	0.0233333	0.00305505			0.136667	0.144667	0.162667	0.102333	0.104333	0.110333	0.126833	0.0248093			0.364667	0.361667	0.383667	0.280333	0.282333	0.306333	0.329833	0.0455708
960	0.0246667	0.0216667	0.0216667	0.0245	0.0225	0.0195	0.0224167	0.0019515			0.133667	0.137667	0.156667	0.1035	0.1025	0.1035	0.122917	0.0229915			0.356667	0.350667	0.372667	0.2715	0.2825	0.3045	0.323083	0.0424273
							0701_pyrR_mOFF 0 mg/mL Uracil										0701_pyrR_mOFF 5 mg/mL Uracil										0701_pyrR_mOFF 20 mg/mL Uracil
time	12-6-22-M3-0-G5	12-6-22-M3-0-G6	12-6-22-M3-0-G7	12-8-22-M3-0-G5	12-8-22-M3-0-G5	12-8-22-M3-0-G5	AVERAGE	StDev			12-6-22-M3-5-B5	12-6-22-M3-5-B6	12-6-22-M3-5-B7	12-8-22-M3-5-B5	12-8-22-M3-5-B6	12-8-22-M3-5-B7	AVERAGE	StDev			12-6-22-M3-20-E5	12-6-22-M3-20-E6	12-6-22-M3-20-E7	12-8-22-M3-20-E5	12-8-22-M3-20-E6	12-8-22-M3-20-E7	AVERAGE	StDev
0	-0.0621667	-0.0391667	-0.0111667	0.00516667	-0.00883333	0.00216667	-0.019	0.0263319			-0.0351667	-0.0361667	-0.0381667	0.00216667	-0.00783333	-0.0118333	-0.0211667	0.0174318			0.00483333	0.000833333	0.0218333	-0.0428333	-0.0438333	-0.0348333	-0.0156667	0.0282754
30	-0.067	-0.061	-0.064	0.00466667	0.00366667	0.00466667	-0.0298333	0.0374775			0.042	-0.003	0.003	0.0676667	-0.000333333	0.00266667	0.0186667	0.0292484			0.074	0.065	0.055	0.124667	0.104667	0.0676667	0.0818333	0.0269128
60	0.0158333	0.0178333	0.0158333	0.00916667	0.00416667	0.00316667	0.011	0.00640052			0.00583333	0.0108333	0.00783333	0.00616667	0.00616667	0.00816667	0.0075	0.00189737			0.0108333	0.00983333	0.00483333	0.00816667	-0.000833333	0.00216667	0.00583333	0.00458984
90	0.014	0.017	0.015	0.0101667	0.00716667	0.00516667	0.0114167	0.00467707			0.006	0.011	0.008	0.00916667	0.00816667	0.00916667	0.00858333	0.0016558			0.011	0.011	0.005	0.0111667	0.00216667	0.00616667	0.00775	0.00384816
120	0.0141667	0.0171667	0.0161667	0.0115	0.0075	0.0075	0.0123333	0.00421505			0.00716667	0.0121667	0.0111667	0.0105	0.0095	0.0115	0.0103333	0.00179815			0.0111667	0.0121667	0.00616667	0.0125	0.0045	0.0075	0.009	0.00339116
150	0.0165	0.0185	0.0165	0.015	0.011	0.01	0.0145833	0.00336774			0.0085	0.0125	0.0115	0.014	0.012	0.014	0.0120833	0.00203511			0.0115	0.0115	0.0065	0.015	0.007	0.009	0.0100833	0.00321585
180	0.0153333	0.0173333	0.0153333	0.015	0.011	0.01	0.014	0.0028519			0.00933333	0.0133333	0.0123333	0.015	0.015	0.017	0.0136667	0.00265832			0.0133333	0.0133333	0.00833333	0.018	0.008	0.014	0.0125	0.00378153
210	0.017	0.019	0.017	0.0156667	0.0116667	0.0106667	0.0151667	0.0032914			0.011	0.016	0.014	0.0176667	0.0166667	0.0176667	0.0155	0.00258844			0.014	0.014	0.008	0.0146667	0.00866667	0.0146667	0.0123333	0.00311983
240	0.0185	0.0205	0.0175	0.0166667	0.0126667	0.0106667	0.0160833	0.00370698			0.0105	0.0165	0.0155	0.0206667	0.0196667	0.0186667	0.0169167	0.00368895			0.0135	0.0125	0.0065	0.0196667	0.0126667	0.0166667	0.0135833	0.00444316
270	0.0178333	0.0198333	0.0188333	0.0148333	0.0118333	0.0108333	0.0156667	0.00376386			0.0128333	0.0198333	0.0178333	0.0208333	0.0218333	0.0218333	0.0191667	0.0034448			0.0148333	0.0158333	0.00883333	0.0228333	0.0138333	0.0198333	0.016	0.00487511
300	0.0185	0.0195	0.0185	0.0148333	0.0118333	0.0108333	0.0156667	0.00372827			0.0175	0.0245	0.0205	0.0268333	0.0268333	0.0308333	0.0245	0.00481664			0.0215	0.0185	0.0175	0.0268333	0.0198333	0.0238333	0.0213333	0.00350714
330	0.019	0.021	0.019	0.0146667	0.0126667	0.0116667	0.0163333	0.00384708			0.022	0.026	0.025	0.0356667	0.0376667	0.0376667	0.0306667	0.0070993			0.025	0.023	0.023	0.0356667	0.0286667	0.0306667	0.0276667	0.00499333
360	0.0188333	0.0218333	0.0198333	0.0148333	0.0138333	0.0128333	0.017	0.00365605			0.0288333	0.0348333	0.0318333	0.0418333	0.0478333	0.0468333	0.0386667	0.0079854			0.0318333	0.0338333	0.0268333	0.0498333	0.0408333	0.0398333	0.0371667	0.00809115
390	0.0195	0.0225	0.0195	0.016	0.013	0.013	0.01725	0.00388265			0.0395	0.0445	0.0405	0.056	0.063	0.061	0.05075	0.0105202			0.0425	0.0415	0.0355	0.062	0.053	0.052	0.04775	0.00964754
420	0.0203333	0.0223333	0.0193333	0.016	0.013	0.012	0.0171667	0.00416733			0.0553333	0.0583333	0.0533333	0.077	0.082	0.082	0.068	0.0137259			0.0563333	0.0543333	0.0493333	0.08	0.07	0.07	0.0633333	0.01177
450	0.0203333	0.0223333	0.0193333	0.017	0.014	0.012	0.0175	0.003937			0.0743333	0.0763333	0.0683333	0.107	0.113	0.113	0.092	0.0210934			0.0773333	0.0703333	0.0663333	0.116	0.102	0.093	0.0875	0.0194876
480	0.021	0.023	0.021	0.0155	0.0125	0.0115	0.0174167	0.00489302			0.102	0.104	0.095	0.1515	0.1575	0.1535	0.12725	0.0296997			0.102	0.097	0.091	0.1595	0.1455	0.1325	0.12125	0.0284653
510	0.0201667	0.0221667	0.0201667	0.016	0.013	0.013	0.0174167	0.00396758			0.142167	0.139167	0.130167	0.187	0.198	0.196	0.165417	0.0314167			0.137167	0.128167	0.124167	0.23	0.215	0.189	0.170583	0.0467177
540	0.0203333	0.0233333	0.0203333	0.0163333	0.0133333	0.0123333	0.0176667	0.00436654			0.190333	0.188333	0.172333	0.207333	0.212333	0.214333	0.1975	0.0165459			0.189333	0.176333	0.173333	0.315333	0.297333	0.268333	0.236667	0.0644412
570	0.0205	0.0235	0.0215	0.017	0.013	0.013	0.0180833	0.00446561			0.2165	0.2205	0.1995	0.221	0.225	0.22	0.217083	0.00903004			0.2625	0.2475	0.2415	0.386	0.365	0.338	0.30675	0.0638379
600	0.0226667	0.0246667	0.0216667	0.0168333	0.0128333	0.0128333	0.0185833	0.00514539			0.231667	0.223667	0.211667	0.226833	0.232833	0.224833	0.22525	0.00759441			0.346667	0.328667	0.320667	0.411833	0.387833	0.365833	0.36025	0.0352185
630	0.0205	0.0235	0.0205	0.0163333	0.0123333	0.0123333	0.0175833	0.0046628			0.2365	0.2315	0.2155	0.234333	0.239333	0.234333	0.231917	0.00845429			0.3965	0.3715	0.3685	0.420333	0.401333	0.371333	0.38825	0.0210968
660	0.0211667	0.0241667	0.0211667	0.0176667	0.0136667	0.0136667	0.0185833	0.00432916			0.241167	0.239167	0.220167	0.240667	0.246667	0.242667	0.238417	0.00929919			0.411167	0.386167	0.382167	0.422667	0.398667	0.374667	0.395917	0.0183923
690	0.0216667	0.0246667	0.0236667	0.0105	0.0095	0.0115	0.0169167	0.00712332			0.248667	0.245667	0.225667	0.2375	0.2495	0.2455	0.242083	0.00909258			0.420667	0.391667	0.385667	0.4135	0.3985	0.3775	0.397917	0.016533
720	0.021	0.023	0.022	0.0166667	0.0136667	0.0126667	0.0181667	0.00444597			0.248	0.243	0.225	0.240667	0.248667	0.246667	0.242	0.00887694			0.418	0.394	0.386	0.419667	0.399667	0.384667	0.400333	0.0153449
750	0.0218333	0.0238333	0.0218333	0.0166667	0.0136667	0.0136667	0.0185833	0.00448795			0.242833	0.241833	0.224833	0.236667	0.243667	0.241667	0.238583	0.00716531			0.417833	0.396833	0.387833	0.413667	0.396667	0.383667	0.399417	0.0137019
780	0.0216667	0.0236667	0.0226667	0.0175	0.0135	0.0135	0.01875	0.00457621			0.242667	0.237667	0.221667	0.2325	0.2415	0.2375	0.235583	0.00769903			0.413667	0.389667	0.380667	0.4155	0.3915	0.3795	0.395083	0.0158432
810	0.0218333	0.0238333	0.0228333	0.0173333	0.0143333	0.0133333	0.0189167	0.00453229			0.235833	0.237833	0.216833	0.232333	0.236333	0.234333	0.23225	0.00778085			0.412833	0.385833	0.380833	0.410333	0.390333	0.368333	0.391417	0.0172841
840	0.0228333	0.0248333	0.0238333	0.0178333	0.0138333	0.0138333	0.0195	0.00500666			0.234833	0.232833	0.221833	0.229833	0.234833	0.236833	0.231833	0.00544059			0.406833	0.380833	0.371833	0.406833	0.384833	0.367833	0.3865	0.0168839
870	0.0228333	0.0248333	0.0238333	0.018	0.015	0.015	0.0199167	0.00447307			0.230833	0.229833	0.215833	0.227	0.234	0.231	0.228083	0.00640898			0.404833	0.379833	0.370833	0.4	0.375	0.361	0.381917	0.0171155
900	0.0208333	0.0228333	0.0228333	0.0173333	0.0143333	0.0143333	0.01875	0.00396758			0.225833	0.225833	0.215833	0.221333	0.226333	0.225333	0.223417	0.00414025			0.395833	0.378833	0.369833	0.395333	0.374333	0.358333	0.37875	0.0147154
930	0.0216667	0.0236667	0.0236667	0.0173333	0.0143333	0.0143333	0.0191667	0.00440076			0.220667	0.220667	0.206667	0.218333	0.226333	0.223333	0.219333	0.00678233			0.389667	0.374667	0.358667	0.391333	0.372333	0.353333	0.373333	0.0155478
960	0.0206667	0.0226667	0.0226667	0.0175	0.0145	0.0145	0.01875	0.00379583			0.213667	0.214667	0.204667	0.2145	0.2205	0.2205	0.21475	0.00581449			0.384667	0.367667	0.358667	0.3895	0.3735	0.3515	0.370917	0.0146881
Fig. 7F: 1278_pyrR_mOFF and SP_1278_KO comparison
							1278_pyrR_KO 0 mg/mL Uracil										1278_pyrR_KO 5 mg/mL Uracil										1278_pyrR_KO 20 mg/mL Uracil
time	12-13-22-KO-0-G2	12-13-22-KO-0-G3	12-13-22-KO-0-G4	12-15-22-KO-0-G2	12-15-22-KO-0-G3	12-15-22-KO-0-G4	AVERAGE	StDev			12-13-22-KO-5-F2	12-13-22-KO-5-F3	12-13-22-KO-5-F4	12-15-22-KO-5-F2	12-15-22-KO-5-F3	12-15-22-KO-5-F4	AVERAGE	StDev			12-13-22-KO-20-C5	12-13-22-KO-20-C6	12-13-22-KO-20-C7	12-15-22-KO-20-C5	12-15-22-KO-20-C6	12-15-22-KO-20-C7	AVERAGE	StDev
0	0.0611667	-0.0398333	-0.0218333	-0.1735	-0.1745	-0.1145	-0.0771667	0.09353			-0.0378333	-0.00983333	-0.0228333	-0.1755	-0.1775	-0.1525	-0.096	0.0803942			-0.164833	-0.183833	0.0341667	-0.0385	-0.0635	-0.0645	-0.0801667	0.0815434
30	0.0493333	0.0263333	0.0193333	-0.0841667	0.0238333	0.0538333	0.01475	0.050489			0.0303333	0.0483333	0.0123333	0.0188333	0.0658333	0.0848333	0.0434167	0.0282266			0.0273333	0.0193333	0.0183333	0.0778333	0.0978333	0.0878333	0.05475	0.0369207
60	0.039	0.027	0.022	0.0223333	0.0183333	0.0173333	0.0243333	0.00795822			0.021	0.039	0.014	0.0183333	0.0123333	0.00933333	0.019	0.0106521			0.021	0.018	0.022	0.0183333	0.0173333	0.0143333	0.0185	0.00273861
90	0.0371667	0.0261667	0.0211667	0.0223333	0.0183333	0.0173333	0.02375	0.00728068			0.0221667	0.0391667	0.0141667	0.0193333	0.0133333	0.0103333	0.01975	0.0104311			0.0201667	0.0171667	0.0201667	0.0173333	0.0183333	0.0153333	0.0180833	0.00188193
120	0.0351667	0.0261667	0.0221667	0.0223333	0.0193333	0.0173333	0.02375	0.00634626			0.0231667	0.0401667	0.0171667	0.0203333	0.0143333	0.0113333	0.0210833	0.0102474			0.0201667	0.0201667	0.0231667	0.0163333	0.0183333	0.0153333	0.0189167	0.00286502
150	0.0308333	0.0238333	0.0208333	0.0228333	0.0198333	0.0188333	0.0228333	0.0043359			0.0238333	0.0408333	0.0178333	0.0208333	0.0148333	0.0108333	0.0215	0.0105008			0.0208333	0.0198333	0.0248333	0.0178333	0.0188333	0.0158333	0.0196667	0.0030605
180	0.0336667	0.0256667	0.0206667	0.023	0.021	0.018	0.0236667	0.0055257			0.0306667	0.0466667	0.0226667	0.021	0.017	0.013	0.0251667	0.0120899			0.0236667	0.0236667	0.0276667	0.019	0.019	0.017	0.0216667	0.004
210	0.0328333	0.0238333	0.0198333	0.0263333	0.0233333	0.0193333	0.02425	0.00495395			0.0308333	0.0438333	0.0218333	0.0253333	0.0193333	0.0153333	0.0260833	0.0101723			0.0288333	0.0258333	0.0288333	0.0223333	0.0223333	0.0203333	0.02475	0.00362514
240	0.0315	0.0235	0.0205	0.0258333	0.0238333	0.0208333	0.0243333	0.00403733			0.0345	0.0475	0.0255	0.0258333	0.0208333	0.0188333	0.0288333	0.010627			0.0325	0.0295	0.0345	0.0218333	0.0238333	0.0218333	0.0273333	0.00557674
270	0.0325	0.0245	0.0205	0.0251667	0.0221667	0.0201667	0.0241667	0.0045607			0.0395	0.0525	0.0275	0.0291667	0.0221667	0.0221667	0.0321667	0.0118152			0.0365	0.0355	0.0385	0.0261667	0.0261667	0.0251667	0.0313333	0.00611283
300	0.0306667	0.0226667	0.0196667	0.0253333	0.0213333	0.0203333	0.0233333	0.00411501			0.0466667	0.0586667	0.0386667	0.0333333	0.0273333	0.0253333	0.0383333	0.0126333			0.0416667	0.0416667	0.0426667	0.0303333	0.0343333	0.0333333	0.0373333	0.0052915
330	0.0301667	0.0221667	0.0191667	0.025	0.022	0.021	0.02325	0.00388265			0.0541667	0.0681667	0.0491667	0.039	0.029	0.029	0.04475	0.0153994			0.0501667	0.0521667	0.0551667	0.037	0.041	0.038	0.0455833	0.00785334
360	0.0308333	0.0218333	0.0198333	0.0251667	0.0221667	0.0201667	0.0233333	0.00413521			0.0608333	0.0748333	0.0558333	0.0431667	0.0341667	0.0321667	0.0501667	0.0166333			0.0578333	0.0588333	0.0608333	0.0461667	0.0471667	0.0461667	0.0528333	0.00701427
390	0.0313333	0.0233333	0.0203333	0.0245	0.0215	0.0195	0.0234167	0.00429826			0.0753333	0.0893333	0.0673333	0.0485	0.0385	0.0365	0.05925	0.0214136			0.0713333	0.0713333	0.0723333	0.0555	0.0585	0.0575	0.0644167	0.00800885
420	0.0298333	0.0218333	0.0198333	0.025	0.023	0.02	0.02325	0.00376054			0.0848333	0.0998333	0.0798333	0.06	0.05	0.047	0.07025	0.0211441			0.0838333	0.0878333	0.0838333	0.072	0.074	0.074	0.07925	0.00668394
450	0.0316667	0.0226667	0.0206667	0.0258333	0.0228333	0.0208333	0.0240833	0.00415632			0.0996667	0.118667	0.0976667	0.0728333	0.0618333	0.0538333	0.0840833	0.0251398			0.0966667	0.103667	0.0986667	0.101833	0.104833	0.0998333	0.100917	0.00309973
480	0.0326667	0.0236667	0.0206667	0.0248333	0.0228333	0.0208333	0.02425	0.00442813			0.123667	0.139667	0.119667	0.0898333	0.0778333	0.0678333	0.103083	0.0286102			0.117667	0.125667	0.117667	0.140833	0.146833	0.140833	0.131583	0.0128533
510	0.0311667	0.0231667	0.0201667	0.0235	0.0215	0.0195	0.0231667	0.0042269			0.147167	0.158167	0.140167	0.1115	0.0995	0.0875	0.124	0.0284751			0.143167	0.154167	0.142167	0.1965	0.2035	0.1935	0.172167	0.0286147
540	0.0313333	0.0223333	0.0203333	0.0248333	0.0228333	0.0198333	0.0235833	0.00420416			0.157333	0.176333	0.156333	0.143833	0.126833	0.110833	0.14525	0.0234977			0.174333	0.185333	0.170333	0.300833	0.301833	0.283833	0.236083	0.0655856
570	0.0296667	0.0216667	0.0196667	0.0201667	0.0181667	0.0161667	0.0209167	0.00467707			0.159667	0.173667	0.155667	0.177167	0.158167	0.141167	0.160917	0.0130643			0.208667	0.224667	0.202667	0.384167	0.396167	0.361167	0.29625	0.093252
600	0.0265	0.0195	0.0165	0.024	0.022	0.018	0.0210833	0.00378704			0.1565	0.1705	0.1515	0.205	0.183	0.164	0.17175	0.0196793			0.2285	0.2405	0.2235	0.396	0.429	0.414	0.321917	0.100475
630	0.0293333	0.0203333	0.0173333	0.0255	0.0225	0.0195	0.0224167	0.00438273			0.158333	0.172333	0.153333	0.2195	0.1965	0.1745	0.179083	0.0248879			0.237333	0.249333	0.234333	0.4185	0.4475	0.4155	0.33375	0.103064
660	0.031	0.022	0.02	0.0246667	0.0216667	0.0196667	0.0231667	0.00423084			0.159	0.171	0.154	0.224667	0.204667	0.183667	0.182833	0.0274475			0.239	0.253	0.238	0.408667	0.438667	0.412667	0.331667	0.0974556
690	0.0308333	0.0208333	0.0178333	0.0226667	0.0206667	0.0176667	0.02175	0.0048451			0.155833	0.167833	0.150833	0.232667	0.211667	0.188667	0.184583	0.0325834			0.240833	0.254833	0.240833	0.420667	0.443667	0.417667	0.336417	0.10013
720	0.0286667	0.0206667	0.0176667	0.0245	0.0215	0.0205	0.02225	0.0038308			0.151667	0.164667	0.147667	0.2415	0.2135	0.1925	0.18525	0.0373596			0.242667	0.255667	0.241667	0.4135	0.4255	0.4175	0.33275	0.0945079
750	0.0285	0.0205	0.0175	0.0241667	0.0211667	0.0191667	0.0218333	0.00394968			0.1495	0.1605	0.1445	0.239167	0.215167	0.195167	0.184	0.0385802			0.2435	0.2575	0.2405	0.410167	0.443167	0.413167	0.334667	0.0967142
780	0.027	0.02	0.016	0.0223333	0.0203333	0.0183333	0.0206667	0.00375943			0.146	0.159	0.141	0.237333	0.214333	0.194333	0.182	0.039409			0.244	0.26	0.244	0.415333	0.426333	0.404333	0.332333	0.0913747
810	0.0265	0.0195	0.0165	0.0231667	0.0201667	0.0181667	0.0206667	0.00361939			0.1425	0.1555	0.1385	0.237167	0.212167	0.193167	0.179833	0.0405084			0.2445	0.2595	0.2435	0.410167	0.447167	0.402167	0.3345	0.0948725
840	0.0288333	0.0208333	0.0178333	0.0236667	0.0216667	0.0176667	0.02175	0.00416433			0.140833	0.153833	0.135833	0.233667	0.209667	0.189667	0.17725	0.0399442			0.244833	0.260833	0.243833	0.419667	0.446667	0.409667	0.337583	0.0970722
870	0.0285	0.0225	0.0185	0.0241667	0.0211667	0.0181667	0.0221667	0.00386437			0.1385	0.1515	0.1335	0.228167	0.205167	0.187167	0.174	0.0386924			0.2465	0.2615	0.2445	0.426167	0.443167	0.412167	0.339	0.0972572
900	0.027	0.02	0.018	0.0226667	0.0196667	0.0196667	0.0211667	0.00323007			0.136	0.148	0.131	0.221667	0.199667	0.183667	0.17	0.0371412			0.245	0.26	0.244	0.438667	0.454667	0.415667	0.343	0.103146
930	0.0248333	0.0168333	0.0148333	0.023	0.021	0.017	0.0195833	0.00395074			0.132833	0.144833	0.126833	0.218	0.195	0.179	0.166083	0.0368674			0.244833	0.260833	0.243833	0.438	0.45	0.418	0.342583	0.102294
960	0.0286667	0.0206667	0.0186667	0.0226667	0.0206667	0.0176667	0.0215	0.00392003			0.131667	0.143667	0.126667	0.213667	0.191667	0.174667	0.163667	0.035208			0.245667	0.260667	0.242667	0.440667	0.448667	0.420667	0.343167	0.10301
							1278_pyrR_mOFF 0 mg/mL Uracil										1278_pyrR_mOFF 5 mg/mL Uracil										1278_pyrR_mOFF 20 mg/mL Uracil
time	12-13-22-M3-0-G5	12-13-22-M3-0-G6	12-13-22-M3-0-G7	12-15-22-M3-0-G5	12-15-22-M3-0-G6	12-15-22-M3-0-G7	AVERAGE	StDev			12-13-22-M3-5-B5	12-13-22-M3-5-B6	12-13-22-M3-5-B7	12-15-22-M3-5-B5	12-15-22-M3-5-B6	12-15-22-M3-5-B7	AVERAGE	StDev			12-13-22-M3-20-E5	12-13-22-M3-20-E6	12-13-22-M3-20-E7	12-15-22-M3-20-E5	12-15-22-M3-20-E6	12-15-22-M3-20-E7	AVERAGE	StDev
0	-0.0368333	-0.0468333	-0.0228333	-0.0135	-0.0045	0.0315	-0.019	0.0263			-0.00983333	-0.0358333	-0.0188333	-0.0215	-0.0165	0.0145	-0.019	0.0263			0.00916667	-0.0138333	0.0131667	-0.0275	-0.0375	-0.0205	-0.019	0.0263
30	0.00733333	0.00733333	0.00933333	0.00583333	-0.0251667	-0.0401667	-0.0298	0.0375			0.00633333	0.00433333	-0.000666667	0.0588333	0.0388333	0.0398333	-0.0298	0.0375			0.0123333	0.00833333	0.00633333	0.0718333	0.0338333	0.0448333	-0.0298	0.0375
60	0.01	0.011	0.011	0.00733333	0.00833333	0.00933333	0.011	0.0064			0.009	0.008	0.004	0.00833333	0.00633333	0.00733333	0.011	0.0064			0.012	0.008	0.006	0.00433333	0.00133333	0.00833333	0.011	0.0064
90	0.0121667	0.0131667	0.0131667	0.00833333	0.00933333	0.0103333	0.0114	0.0047			0.0111667	0.0101667	0.00716667	0.00933333	0.00833333	0.00933333	0.0114	0.0047			0.0121667	0.0101667	0.00816667	0.00633333	0.00333333	0.00933333	0.0114	0.0047
120	0.0151667	0.0161667	0.0171667	0.00833333	0.0103333	0.0113333	0.0123	0.0042			0.0141667	0.0131667	0.0101667	0.0103333	0.00933333	0.00933333	0.0123	0.0042			0.0151667	0.0131667	0.0111667	0.00733333	0.00433333	0.0103333	0.0123	0.0042
150	0.0178333	0.0178333	0.0198333	0.00983333	0.0128333	0.0138333	0.0146	0.0034			0.0178333	0.0168333	0.0138333	0.0118333	0.0108333	0.0108333	0.0146	0.0034			0.0178333	0.0158333	0.0138333	0.00883333	0.00583333	0.0108333	0.0146	0.0034
180	0.0206667	0.0216667	0.0226667	0.012	0.013	0.014	0.014	0.0029			0.0226667	0.0206667	0.0156667	0.014	0.012	0.013	0.014	0.0029			0.0206667	0.0186667	0.0176667	0.011	0.008	0.014	0.014	0.0029
210	0.0188333	0.0208333	0.0218333	0.0133333	0.0153333	0.0163333	0.0152	0.0033			0.0228333	0.0208333	0.0168333	0.0163333	0.0153333	0.0153333	0.0152	0.0033			0.0198333	0.0178333	0.0158333	0.0133333	0.0103333	0.0153333	0.0152	0.0033
240	0.0165	0.0185	0.0185	0.0168333	0.0188333	0.0208333	0.0161	0.0037			0.0255	0.0245	0.0205	0.0198333	0.0198333	0.0198333	0.0161	0.0037			0.0225	0.0195	0.0165	0.0158333	0.0138333	0.0168333	0.0161	0.0037
270	0.0195	0.0225	0.0225	0.0211667	0.0231667	0.0231667	0.0157	0.0038			0.0335	0.0355	0.0305	0.0271667	0.0251667	0.0241667	0.0157	0.0038			0.0305	0.0265	0.0255	0.0201667	0.0191667	0.0251667	0.0157	0.0038
300	0.0206667	0.0206667	0.0216667	0.0233333	0.0263333	0.0233333	0.0157	0.0037			0.0446667	0.0456667	0.0386667	0.0343333	0.0323333	0.0313333	0.0157	0.0037			0.0416667	0.0406667	0.0386667	0.0313333	0.0283333	0.0313333	0.0157	0.0037
330	0.0221667	0.0211667	0.0231667	0.027	0.028	0.029	0.0163	0.0038			0.0581667	0.0541667	0.0501667	0.044	0.04	0.041	0.0163	0.0038			0.0511667	0.0501667	0.0491667	0.042	0.035	0.038	0.0163	0.0038
360	0.0218333	0.0208333	0.0218333	0.0321667	0.0331667	0.0321667	0.017	0.0037			0.0738333	0.0718333	0.0678333	0.0561667	0.0521667	0.0511667	0.017	0.0037			0.0668333	0.0648333	0.0648333	0.0521667	0.0451667	0.0501667	0.017	0.0037
390	0.0213333	0.0213333	0.0223333	0.0325	0.0345	0.0335	0.0173	0.0039			0.0963333	0.0893333	0.0933333	0.0715	0.0715	0.0675	0.0173	0.0039			0.0883333	0.0823333	0.0833333	0.0675	0.0615	0.0705	0.0173	0.0039
420	0.0208333	0.0198333	0.0218333	0.035	0.035	0.035	0.0172	0.0042			0.125833	0.120833	0.119833	0.095	0.094	0.094	0.0172	0.0042			0.114833	0.112833	0.104833	0.092	0.088	0.093	0.0172	0.0042
450	0.0216667	0.0206667	0.0226667	0.0358333	0.0368333	0.0358333	0.0175	0.0039			0.174667	0.164667	0.158667	0.132833	0.131833	0.125833	0.0175	0.0039			0.154667	0.147667	0.142667	0.125833	0.121833	0.130833	0.0175	0.0039
480	0.0206667	0.0206667	0.0206667	0.0358333	0.0358333	0.0358333	0.0174	0.0049			0.234667	0.218667	0.224667	0.178833	0.180833	0.186833	0.0174	0.0049			0.212667	0.202667	0.197667	0.190833	0.178833	0.177833	0.0174	0.0049
510	0.0211667	0.0211667	0.0211667	0.0365	0.0365	0.0365	0.0174	0.004			0.298167	0.281167	0.281167	0.2795	0.2675	0.2695	0.0174	0.004			0.275167	0.265167	0.264167	0.2975	0.2725	0.2785	0.0174	0.004
540	0.0213333	0.0223333	0.0223333	0.0358333	0.0358333	0.0358333	0.0177	0.0044			0.325333	0.311333	0.310333	0.319833	0.313833	0.322833	0.0177	0.0044			0.315333	0.308333	0.307333	0.371833	0.346833	0.353833	0.0177	0.0044
570	0.0206667	0.0216667	0.0226667	0.0341667	0.0341667	0.0351667	0.0181	0.0045			0.329667	0.319667	0.310667	0.317167	0.322167	0.324167	0.0181	0.0045			0.333667	0.327667	0.321667	0.406167	0.389167	0.392167	0.0181	0.0045
600	0.0185	0.0195	0.0205	0.038	0.038	0.037	0.0186	0.0051			0.3275	0.3145	0.3095	0.326	0.319	0.32	0.0186	0.0051			0.3415	0.3365	0.3345	0.417	0.393	0.419	0.0186	0.0051
630	0.0203333	0.0213333	0.0213333	0.0355	0.0355	0.0365	0.0176	0.0047			0.329333	0.311333	0.313333	0.3245	0.3115	0.3145	0.0176	0.0047			0.347333	0.346333	0.340333	0.4275	0.3955	0.4155	0.0176	0.0047
660	0.021	0.021	0.022	0.0366667	0.0376667	0.0356667	0.0186	0.0043			0.325	0.312	0.31	0.313667	0.300667	0.306667	0.0186	0.0043			0.344	0.345	0.337	0.419667	0.395667	0.412667	0.0186	0.0043
690	0.0198333	0.0198333	0.0198333	0.0366667	0.0376667	0.0376667	0.0169	0.0071			0.321833	0.310833	0.309833	0.310667	0.301667	0.304667	0.0169	0.0071			0.347833	0.342833	0.341833	0.413667	0.391667	0.410667	0.0169	0.0071
720	0.0196667	0.0196667	0.0206667	0.0375	0.0375	0.0375	0.0182	0.0044			0.318667	0.307667	0.301667	0.3045	0.2935	0.2945	0.0182	0.0044			0.348667	0.335667	0.339667	0.4105	0.3885	0.4075	0.0182	0.0044
750	0.0205	0.0205	0.0205	0.0361667	0.0381667	0.0361667	0.0186	0.0045			0.3175	0.3055	0.3005	0.294167	0.290167	0.292167	0.0186	0.0045			0.3465	0.3385	0.3385	0.400167	0.375167	0.398167	0.0186	0.0045
780	0.02	0.022	0.022	0.0373333	0.0383333	0.0363333	0.0188	0.0046			0.318	0.305	0.297	0.287333	0.283333	0.287333	0.0188	0.0046			0.345	0.329	0.338	0.381333	0.356333	0.379333	0.0188	0.0046
810	0.0195	0.0195	0.0205	0.0381667	0.0381667	0.0371667	0.0189	0.0045			0.3165	0.2985	0.2985	0.275167	0.272167	0.278167	0.0189	0.0045			0.3445	0.3325	0.3325	0.380167	0.352167	0.373167	0.0189	0.0045
840	0.0198333	0.0208333	0.0208333	0.0366667	0.0386667	0.0366667	0.0195	0.005			0.314833	0.302833	0.298833	0.259667	0.257667	0.263667	0.0195	0.005			0.341833	0.330833	0.329833	0.382667	0.360667	0.381667	0.0195	0.005
870	0.0205	0.0215	0.0215	0.0381667	0.0381667	0.0371667	0.0199	0.0045			0.3135	0.3015	0.2965	0.260167	0.253167	0.255167	0.0199	0.0045			0.3395	0.3295	0.3265	0.388167	0.345167	0.368167	0.0199	0.0045
900	0.019	0.02	0.02	0.0366667	0.0376667	0.0356667	0.0188	0.004			0.316	0.3	0.296	0.270667	0.258667	0.257667	0.0188	0.004			0.34	0.333	0.33	0.387667	0.351667	0.374667	0.0188	0.004
930	0.0188333	0.0198333	0.0198333	0.036	0.039	0.037	0.0192	0.0044			0.313833	0.298833	0.296833	0.259	0.244	0.243	0.0192	0.0044			0.339833	0.331833	0.326833	0.382	0.349	0.373	0.0192	0.0044
960	0.0186667	0.0196667	0.0196667	0.0366667	0.0396667	0.0366667	0.0188	0.0038			0.314667	0.299667	0.295667	0.260667	0.247667	0.248667	0.0188	0.0038			0.339667	0.331667	0.324667	0.367667	0.343667	0.369667	0.0188	0.0038
Fig. G: 0701_PyrR Mouse Fitness Data
	mLI	mLI	mLI	mLI		mON	mON	mON	mON		mOFF	mOFF	mOFF	mOFF
	Lung	Blood	Nasopharynx	in vitro		Lung	Blood	Nasopharynx	in vitro		Lung	Blood	Nasopharynx	in vitro
0701_PyrR	0.718	0.563	0.74	1.1		0.86	1.02	0.95	0.96		0.855	1.04	0.757	0.893
	0.679	0.821	0.871	0.947		0.72	0.96	1	0.98		0.845	0.906	0.936	0.891
	0.733	0.681	0.791	0.981		0.96	1.03	0.979	0.97		1.02	0.826	1.04	0.883
	0.702	0.749	0.645	0.97		0.95	1.06	0.915	0.94		0.668	0.899	0.93	0.891
	0.903		0.898	1.07		0.83	0.69	0.86	0.91		0.892	0.984	0.913	0.976
	0.632					0.93	0.74	1.04	0.97		0.879	0.989		1.24
	0.658							1.14			0.896	0.989
								1.12			0.921
								0.79			0.989
Average	0.717857	0.7035	0.789	1.0136		0.875	0.916667	0.977111	0.955		0.885	0.947571	0.9152	0.962333
StDev	0.0887157	0.109731	0.102159	0.0671662		0.091815	0.160333	0.114428	0.0258844		0.100082	0.0732231	0.101561	0.140402
Adj. P-value	0.0038	0.0206	0.11			0.4995	>0.9999	>0.9999			>0.9999	>0.9999	>0.9999
significance	**	*	ns			ns	ns	ns			ns	ns	ns
N	7	4	5	5		6	6	9	6		9	7	5	6
Fig. G: 1278_pyrR Mouse Fitness Data
1286_PyrR	0.8	0.89	0.84	1.02		0.0001	no mutant	0.0001	1		mOFF mutant not constructed successfully
	0.38	0.71	0.73	1.09		0.0001	recovered	0.0001	1.05
	0.62	0.75	0.59	1.02		0.0001	in many	0.0001	1.04
	0.33	0.97	0.88	1.08		0.0001	attempts	0.0001	1.08
	0.6	0.91		1.06		0.0001	Fitness cannot	0.0001	1.19
	0.54	0.68		0.95		0.0001	be calculated		1.09
	0.81	0.59		0.96		0.0001	with accuracy, but		0.99
	0.79	0.63					assumed to be		1.26
		0.61					close to 0.		1.08
Average	0.60875	0.748889	0.76	1.02571		0.0001		0.0001	1.08667		n/a	n/a	n/a	n/a
StDev	0.18704	0.141284	0.129872	0.0553345		1.46384e-20		0	0.0874643		n/a	n/a	n/a	n/a
Adj. P-value	0.0003	0.0135	0.0649			0.0004		0.0015
significance	***	*	ns			***		**
N	8	9	4	7		7	-	5	9		n/a	n/a	n/a	n/a
