# Supplementary material for: RNA cis-regulators are important for Streptococcus pneumoniae in vivo success
Source: PLoS Genet. 2024 Mar 5;20(3):e1011188. doi: 10.1371/journal.pgen.1011188 (PMC10942264; doi:10.1371/journal.pgen.1011188)
Supplement: S2 Data — (XLSX) [file pgen.1011188.s016.xlsx]

## Sheet: Fig S2
Warrier et al. 2024 PLOS Genetics
Fig. S2 Gene Expression Measurements
	0uM thiamine											10uM Thiamine											one way anova
0716_TPP	2017-11-16	2017-11-16	2017-11-09	2017-11-09				AVERAGE	STDEV	N		2017-11-16	2017-11-16	2017-11-09	2017-11-09				AVERAGE	STDEV	N	2 tailed t-test for individual RNA regulator	Pvalue (p>0.05 = ns) for ANOVA		Categorization
Wt	10.0106	9.28009	19.5589	20.9023				14.9379	6.14319	4		5.17098	4.72095	2.87633	3.26781				4.00902	1.10896	4	0.0357
mLI	27.9412	19.9523						23.9467	5.64899	2		23.3688	20.4052						21.887	2.09559	2	ns	ns		>= WT (-ligand) not responsive
mON	277.003	240.975						258.989	25.4757	2		145.185	158.549						151.867	9.44947	2	ns	<0.0001		>=WT not responsive
mOFF	8.28351	6.49718						7.39034	1.26313	2		8.70781	7.46934						8.08858	0.875732	2	na	ns		<WT(-ligand) and < WT(+ligand)
316ΔbgaA:empty	0.228078	0.216179	0.204268					0.216175	0.0119052	3		0.312006	0.297323	0.264253					0.291194	0.0244591	3
	0uM thiamine											10uM Thiamine
0719_TPP	2017-11-03	2017-11-03						AVERAGE	STDEV	N		2017-11-03	2017-11-03						AVERAGE	STDEV	N
Wt	10.8391	10.1867						10.5129	0.461315	2		0.377192	0.347703						0.362447	0.0208513	2	0.0198
mLI	1.6612	1.51743						1.58932	0.10166	2		1.7649	1.8562						1.81055	0.064559	2	ns	ns		<WT(-ligand) and < WT(+ligand)
mON	528.537	393.285						460.911	95.6375	2		504.097	327.796						415.947	124.664	2	ns	ns		>=WT not responsive
mOFF	0.387764	0.321139						0.354451	0.0471109	2		0.271086	0.26019						0.265638	0.00770437	2	ns	ns		<= WT
316ΔbgaA:empty	0.282773	0.25523						0.269002	0.0194757	2		0.302378	0.294054						0.298216	0.00588596	2
	0uM thiamine											10uM Thiamine
0726_TPP	2019-09-12	2019-09-19	2019-09-26	2019-10-31	2019-11-21			AVERAGE	STDEV	N		2019-09-12	2019-09-19	2019-09-26	2019-10-31	2019-11-21			AVERAGE	STDEV	N
Wt	37.2352	42.6	34.5					38.1117	4.12052	3		17.3658	15.8	11.5					14.8886	3.03724	3	0.0128*
mLI	70.4079	49.2	40.7	22.4	31.7			42.8816	18.3501	5		71.4412	37.8	38.8	22.4	29.7			40.0282	18.7795	5	ns	ns		>= WT (-ligand) not responsive
mON	0.785153	0.8	0.9					0.828384	0.0624638	3		0.840487	0.9	0.8					0.846829	0.0503008	3	ns	ns		<= WT
mOFF	0.679379	0.8	0.5					0.659793	0.150956	3		0.537581	0.5	0.6					0.54586	0.0505115	3	ns	ns		<= WT
	0uM thiamine											10uM Thiamine
2199_TPP	2019-10-10	2019-10-24	2019-10-31	2019-11-07	2019-11-15			AVERAGE	STDEV	N		2019-10-10	2019-10-24	2019-10-31	2019-11-07	2019-11-15			AVERAGE	STDEV	N
Wt	67.214	69.1988	44.9848	48.8239	69.1746			59.8792	11.9491	5		5.84543	5.1139	3.42174	4.14327	3.35847			4.37656	1.08442	5	0.0005
mLI	119.434	111.257	57.9564	94.2928	94.3345			95.4551	23.6298	5		119.329	121.869	55.5424	87.6548	98.2863			96.5363	27.0356	5	ns	ns		>= WT (-ligand) not responsive
mON	174.937	226.155	107.798	167.113	206.089			176.419	45.1432	5		195.943	193.122	91.9421	163.506	192.244			167.351	44.1661	5	ns	ns		>= WT (-ligand) not responsive
mOFF	0.889792	0.489446	0.548632	0.381705	0.438703			0.549656	0.199898	5		0.787037	0.572228	0.512637	0.580859	0.607751			0.612103	0.103779	5	ns	ns		<= WT
	0 riboflavin											140 ng/mL riboflavin
0178_FMN	2019-08-15	2019-08-23	2019-09-19	2019-10-03	2019-10-03	2019-10-03		AVERAGE	STDEV	N		2019-08-15	2019-08-23	2019-09-19	2019-10-03	2019-10-03	2019-10-03		AVERAGE	STDEV	N
Wt	19.7324	18.5343	25	22.606	17.2058			20.6157	3.15924	5			2.58195	2.3	1.74292	1.84969			2.11864	0.392024	4	0.0002
mLI	7.20935			5.28208	6.81704	6.07897		6.34686	0.850585	4					5.28112	6.19221	6.44083		5.97139	0.61058	3	ns	ns		<WT(-ligand) and < WT(+ligand)
mON		29.5692	71.7	66.844	48.2828			54.099	19.216	4			12.3091	18.2	14.0372	12.5521			14.2746	2.72613	4	0.0243	p<0.0001		>> WT responsive
mOFF		0.203135	0.2	0.132208				0.178448	0.0400754	3			0.164614	0.2	0.189036				0.18455	0.0181143	3	ns	ns		<= WT
	0 riboflavin											140 ng/mL riboflavin
0488_FMN	2019-08-15	2019-09-03	2019-09-12	2019-09-19	2019-09-19			AVERAGE	STDEV	N		2019-09-03	2019-09-12	2019-09-19	2019-09-19				AVERAGE	STDEV	N
Wt	362.251	308.704	406.053	477.253				388.565	71.2775	4		60.6401	73.1783	89.8538					74.5574	14.6556	3	0.0022
mLI	326.46	234.995	275.234	249.919				271.652	40.1364	4		248.974	290.503	264.804					268.093	20.9591	3	ns	ns		<WT(-ligand) and < WT(+ligand)
mON		295.732	406.03	389.381				363.714	59.4602	3		358.974	411.236	315.455					361.889	47.9568	3	ns	ns		>= WT (-ligand) not responsive
mOFF			0.460784	0.674397	0.664615			0.599932	0.120605	3		0.754908	0.501642	0.621277	0.538377				0.604051	0.112332	4	ns	ns		<= WT
	0 uracil											20 ug/mL uracil
0701_PyrR	2019-11-21	2019-12-05	2018-06-25	2019-05-15	2019-05-15	2019-05-15		AVERAGE	STDEV	N		2019-11-21	2019-12-05	2018-06-15	2019-05-15	2019-05-15	2019-05-15		AVERAGE	STDEV	N
Wt	47.7	58.3	23.0324	69.6551	56.0188	59.8885		52.4325	16.0391	6		4.3	4.3	3.43405	7.11195	7.11807	8.30447		5.76142	1.99096	6	0.0008
mLI	346.6	370.8	289.709					335.703	41.6292	3		208.8	210.8	187.314					202.305	13.021	3	0.0228	<0.0001		>> WT responsive
mON	270.9	286.9		368.025	293.57	275.527		298.984	39.6262	5		186.7	178.4		239.513	202.253	199.797		201.333	23.4573	5	0.0226	<0.0001		>> WT responsive
mOFF	1.2	0.9	0.335639					0.81188	0.438867	3		1.2	1	0.52037					0.90679	0.349271	3	ns	ns		<=WT
												20 ug/mL uracil
0408_glycine	0 glycine							AVERAGE	STDEV	N		2019-11-21	2019-12-05	2018-06-15	2019-05-15	2019-05-15	2019-05-15		AVERAGE	STDEV	N
Wt	21.7707	23.0235	22.797	31.1915	34.4062	33.5705		27.7932	5.87604	6		5.81991	6.12306	5.77813	7.63782	7.73392	7.7874		6.81337	1.00111	6	0.0003
mLI	47.7042	52.5592	52.2718	70.4923	76.6959	77.4977		62.8702	13.5045	6		94.1947	97.9224	101.375	123.038	128.704	143.024		114.71	19.7352	6	0.0005	0.0064		>= WT (-ligand) not responsive	(+ ligand greater, not responsive)
mON	156.3	164.873	163.281	228.266	256.558	261.233		205.085	49.1612	6		248.468	261.09	256.181	305.21	359.038	343.564		295.592	47.7147	6	0.0089	<0.0001		>= WT (-ligand) not responsive	(+ ligand greater, not responsive)
mOFF	0.133939	0.125242	0.106977	0.208745	0.199257			0.154832	0.0460499	5		0.123064	0.10094	0.114076	0.17422	0.184469			0.139354	0.0375198	5	ns	ns		<= WT
	0 trptophan											204 ug/mL trp
1069_TrpTbox	2017-09-22	2017-09-22	2017-10-13	2017-10-13	2017-10-13			AVERAGE	STDEV	N		2017-09-22	2017-09-22	2017-10-13	2017-10-13	2017-10-13			AVERAGE	STDEV	N
Wt	607.713	763.166	275.11	346.106				498.024	227.378	4		95.0825	101.732	172.886	160.07				132.443	39.7402	4	0.0466
mLI	305.882	322.981	193.802	205.014				256.92	66.9317	4		303.183	301.508	133.288	160.118				224.524	90.5276	4	ns	ns		<WT(-ligand) and < WT(+ligand)
mON	7343.71	7852.9	1599.4	2436.47				4808.12	3246.56	4		4326.67	5067.96	1257.31	1903.83				3138.94	1843.71	4	ns	ns		>= WT (-ligand) not responsive
mOFF	1.05549	1.56049	2.36012	2.59281	2.03879			1.92154	0.619898	5		2.21138	2.69737	1.6072	1.41292	1.40233			1.86624	0.569586	5	ns	ns		<= WT
	0 guanine											50 ug/mL guanine
1847_guanine	2020-01-31	2020-01-31	2020-02-05	2020-02-05	2020-01-27	2020-01-27		AVERAGE	STDEV	N		2020-01-31	2020-01-31	2020-02-05	2020-02-05	2020-01-27	2020-01-27		AVERAGE	STDEV	N
Wt	2329.68	2052.44	2203.12	2120.84	1803.64	2570.51		2180.04	259.559	6		22.3948	25.1133	27.3239	24.9587	19.3616	25.6		24.1254	2.82005	6	<0.0001
mLI	2087.47	1851.5	2125.6	2114.36	2158.42	2368.99		2117.72	165.32	6		1991.9	1908.13	1871.66	1998.87	1693.51	1867.87		1888.66	111.346	6	0.027	ns		>> WT responsive
mON	3610.64	3337.63	3189.3	3014.26				3287.96	252.481	4		4583.85	2301.65	2636.66	2589.98				3028.04	1047.74	4	ns	ns		>= WT (-ligand) not responsive
mOFF	13.597	13.6756	10.751	10.5412				12.1412	1.72882	4		15.9191	15.5173	10.7143	10.119				13.0674	3.07486	4	ns	ns		<= WT
qPCR data	0 uracil
1278_pyrR	2022-06-30	2022-11-18	2022-11-14					AVERAGE	STDEV	N		2022-06-30	2022-11-18	2022-11-14					AVERAGE	STDEV	N
Wt	1.06065	2.45325	1.95136					1.82175	0.705285	3		0.316677	1.35806	1.62145					1.09873	0.689961	3	0.0128*
mLI	13.0017	14.899	15.0759					14.3255	1.14987	3		8.03104	10.3333	11.471					9.94513	1.75254	3	ns	ns		>= WT (-ligand) not responsive
mON	4.07075	4.02745	3.45187					3.85002	0.34549	3		2.58608	3.83104	4.30507					3.57406	0.887838	3	ns	ns		>= WT (-ligand) not responsive
mOFF	29.5118	10.4466						19.9792	13.4812	2		27.0285	14.9125						20.9705	8.56731	2	ns	ns		>= WT (-ligand) not responsive

## Sheet: Fig S3
Data for Figure S3 is in S3_Data.xls

## Sheet: Fig. S4
Fig. S4 Summarized Reletive Growth and Fitness
Raw growth curve data and parameters in separate S3 file, raw mouse fitness data are in Fig. S5 data tab
S4A: Summary Statistics for Mouse Nasopharnyx Fitness (individual data points in S5)																Data not shown on graph
	mLI					mON					mOFF					WTC
	Average	Stdev	N	significance		Average	Stdev	N			Average	Stdev	N	significance		Average	Stdev	N	significance
0719_TPP	0.88	0.04	4	*		0.95	0.14	5	ns		0.89	0.08	2	ns		0.99	0.05	4	ns
0178_FMN	1.09	0.09	5	ns		1.02	0.12	8	ns		0.81	0.05	6	***		0.97	0.06	4	ns
0488_FMN	0.77	0.09	4	*		0.85	0.08	8	*		0	0	8	***		0.99	0.08	5	ns
0701_PyrR	0.79	0.1	5	ns		0.98	0.11	9	ns		0.92	0.1	5	ns		0.88	0.06	4	ns
1278_PyrR	0.003175	0.00635	4	**		0.858333	0.125623	6	ns		0	0	5	***		1.00925	0.121966	4	ns
1286_PyrR	0.76	0.129872	4	ns		0	0	5	**							1.01	0.0291548	5	ns
0408_Glycine	0.92	0.17	9	ns		0.67	0.13	9	**		0.92	0.06	6	ns		0.95	0.08	8	ns
1096_TrpT-box	0.83	0.05	4	***		1.04	0.08	4	ns		0.88	0.11	6	*		0.97	0.02	3	ns
1847_Guanine	0.99	0.07	5	ns		0.91	0.02	3	*		0.84	0.16	6	*		1.05	0.06	4	ns
S4B: Summary Statistics for Mouse Lung Fitness (individual data points in S5)
	mLI					mON					mOFF					WTC
	Average	Stdev	N			Average	Stdev	N			Average	Stdev	N	significance		Average	Stdev	N	significance
0719_TPP	0.9294	0.076117	5	ns		0.9332	0.0263287	5	ns		0.7468	0.0399775	5	*		0.96225	0.0185	4	ns
0178_FMN	1.1075	0.0634429	4	ns		1.05429	0.127522	7	ns		1.02333	0.0351189	3	ns		1.05667	0.085049	3	ns
0488_FMN	0.796667	0.0680686	3	ns		0.9125	0.0359398	4	ns		0.0395222	0.078322	9	**		0.995	0.0396863	5	ns
0701_PyrR	0.717857	0.0887157	7	**		0.875	0.091815	6	ns		0.885	0.100082	9	ns		0.93675	0.0517196	4	ns
1278_PyrR	0.06472	0.0745082	3	*		0.71	0.1	5	*		0.001	0.0005	4	***		1.0086	0.0222441	5	ns
1286_PyrR	0.60875	0.18704	8	***		0.71175	0.165468	8	***							0.946667	0.0602771	3	ns
0408_Glycine	0.942778	0.152377	9	ns		0.747875	0.175798	8	*		0.708286	0.107593	7	**		0.988	0.0579526	5	ns
1096_TrpT-box	0.939	0.0397073	4	ns		0.75075	0.0724919	8	**		0.828	0.0481622	6	**		1.00433	0.00981495	3	ns
1847_Guanine	0.860857	0.062627	7	**		1.05333	0.0251661	3	ns		0.895	0.03	4	ns		0.9836	0.0339013	5	ns
S4C: Summary Statistics for Mouse Blood Fitness (indvidual data points in S5)
	mLI					mON					mOFF					WTC
	Average	Stdev	N			Average	Stdev	N			Average	Stdev	N	significance		Average	Stdev	N	significance
0719_TPP	0.905	0.0387943	5	ns		0.9785	0.0304056	2	ns		0.682	0.105128	4	***		0.946667	0.0335311	3	ns
0178_FMN	1.03	0.0970681	10	ns		0.973333	0.156418	6	ns		0.9075	0.0359398	4	ns		1.03667	0.0568624	3	ns
0488_FMN	0.868333	0.123225	3	ns		0.834	0.155338	5	ns		0	0	9	****		1.00667	0.011547	3	ns
0701_PyrR	0.7035	0.109731	4	*		0.916667	0.160333	6	ns		0.947571	0.0732231	7	ns		0.965333	0.099626	3	ns
1278_PyrR	0	0.01	4	*		0.815571	0.117027	7	ns		0	0.01	3	***		0.955667	0.060302	3	ns
1286_PyrR	0.748889	0.141284	9	*		No mutant recovered		7								1.02667	0.0152753	3	ns
0408_Glycine	0.858	0.199595	8	ns		0.739444	0.178295	9	*		0.657833	0.113487	6	**		1.0012	0.0488436	5	ns
1096_TrpT-box	0.91525	0.039263	4	ns		0.753333	0.0521638	6	**		0.876	0.13656	8	*		1.00433	0.0191398	3	ns
1847_Guanine	1.001	0.0197653	4	ns		0.913333	0.0251661	3	*		0.925	0.109697	4	ns		0.98625	0.0203695	4	ns
S4D: Summary Statistics for Relative Carrying Capacity in CDM - ligand**duplicate Table S3
	mLI					mON					mOFF
	Average	Stdev	N			Average	Stdev	N			Average	Stdev	N
0716_TPP	1.03839	0.0423568	5			1.02042	0.0358308	6			1.0257	0.0954	6
0726_TPP	1.017	0.066	5								1.015	0.05	5
2199_TPP	1.009	0.054	6			0.963	0.03	6			1.039	0.023	6
0719_TPP	0.945	0.01	5			0.914	0.022	5			0.883	0.101	5
0178_FMN	1.027	0.015	6			1.091	0.034	6			0.192	0.098	6
0488_FMN	0.691	0.024	6			0.594	0.069	6			0.601	0.04	6
0701_PyrR	1.009	0.058	6			1.077	0.088	6			0.028	0.007	6
1278_PyrR	0.842	0.072	6			1.039	0.049	6			0.481	0.131	6
1286_PyrR	1.116	0.036	9			1.093	0.144	9
0408_Glycine	1.027	0.107	9			1.137	0.088	9			0.928066	0.104554	9
1069_TrpT-box	0.942	0.094	5			0.909	0.092	5			0.841	0.038	5
1847_Guanine	0.977	0.047	6			0.954	0.077	6			1.021	0.049	6
S4E: Summary Statistics for Relative Carrying Capacity in CDM + ligand**duplicate Table S3
	mLI					mON					mOFF
	Average	Stdev	N			Average	Stdev	N			Average	Stdev	N
0716_TPP	0.968557	0.0966599	6			1.05	0.09	6			1.024	0.058	6
0726_TPP	1.044	0.046	5								1.064	0.116	5
2199_TPP	1.0532	0.033	6			0.998	0.045	6			1.025	0.036	6
0719_TPP	1.045	0.043	5			1.069	0.039	5			1.061	0.086	5
0178_FMN	1.108	0.108	6			1.069	0.021	6			0.945	0.049	6
0488_FMN	0.778	0.039	6			0.66	0.04	6			0.673	0.134	6
0701_PyrR	0.984	0.03	6			1.069	0.044	6			0.941	0.033	6
1278_PyrR	0.98	0.084	6			0.949	0.163	6			0.862	0.146	6
1286_PyrR	1.175	0.052	9			1.137	0.119	9
0408_Glycine	0.917	0.098	9			0.985	0.104	9			0.868957	0.0158723	9
1069_TrpT-box	0.983	0.068	7			1.021	0.074	7			0.863	0.043	7
1847_Guanine	0.993	0.08	6			0.952	0.08	6			0.947	0.056	6
S4F: Summary Statistics for Relative Growth Rate in CDM - ligand**duplicate Table S3
	mLI					mON					mOFF
	Average	Stdev	N			Average	Stdev	N			Average	Stdev	N
0716_TPP	0.981367	0.0765343	5			1.07795	0.0622503	6			1.09208	0.0256472	6
0726_TPP	0.977812	0.124171	5								1.16456	0.105712	5
2199_TPP	0.984299	0.0747251	6			1.0052	0.126875	6			0.901355	0.0450557	6
0719_TPP	1.02815	0.0138482	9			0.956798	0.0384865	9			0.8919	0.140559	9
0178_FMN	1.14747	0.102583	6			1.01618	0.10898	6			1.15586	0.104586	6
0488_FMN	0.80308	0.0544319	6			0.70211	0.0306112	6			0.751309	0.03609	6
0701_PyrR	0.972805	0.0936983	6			1.04698	0.0855004	6			0.475438	0.146711	6
1278_PyrR	0.813371	0.0486721	6			0.885357	0.0853484	6			0.329512	0.0854413	6
1286_PyrR	0.934141	0.0776788	9			1.00065	0.162201	9
0408_Glycine	0.958387	0.0346488	9			0.898986	0.0219302	9			0.826801	0.0659373	9
1069_TrpT-box	0.98145	0.0728618	5			0.987103	0.070304	5			0.808609	0.108512	5
1847_Guanine	1.0199	0.0657	6			0.9987	0.024	6			1.0857	0.013	6
S4G: Summary Statistics for Relative Growth Rate in CDM + ligand**duplicate Table S3
	mLI					mON					mOFF
	Average	Stdev	N			Average	Stdev	N			Average	Stdev	N
0716_TPP	1.04508	0.187222	5			1.01678	0.0314561	6			1.06094	0.0660887	6
0726_TPP	0.925293	0.0665383	5								0.950088	0.116194	5
2199_TPP	0.978083	0.0797741	6			1.01402	0.138962	6			0.900858	0.0547498	6
0719_TPP	0.952804	0.0246869	5			0.981083	0.0357056	5			0.885497	0.0887431	5
0178_FMN	1.01596	0.0885066	6			1.04343	0.0386044	6			0.938887	0.0289642	6
0488_FMN	0.815296	0.0841243	6			0.757009	0.0388974	6			0.768005	0.0998244	6
0701_PyrR	0.912143	0.0956612	6			0.986434	0.091442	6			0.714671	0.0664307	6
1278_PyrR	1.03222	0.0358661	6			1.10341	0.0447532	6			1.05448	0.0741169	6
1286_PyrR	0.947	0.0435	9			0.9759	0.1159	9
0408_Glycine	1.06369	0.0690359	9			1.04825	0.119141	9			0.656776	0.0774688	9
1069_TrpT-box	0.968502	0.14829	7			0.95019	0.217045	7			0.960362	0.179775	7
1847_Guanine	0.877906	0.0323121	6			0.835864	0.116825	6			1.04423	0.0946222	6

## Sheet: Fig. S5
Fig. S5 Raw Mouse Fitness Measurement, each value from one mouse
	WT	WT	WT	WT		mLI	mLI	mLI	mLI		mON	mON	mON	mON		mOFF	mOFF	mOFF	mOFF
	Lung	Blood	Nasopharynx	in vitro		Lung	Blood	Nasopharynx	in vitro		Lung	Blood	Nasopharynx	in vitro		Lung	Blood	Nasopharynx	in vitro
0719_TPP	0.971	0.914	1	0.973		1	0.857	0.93	0.971		0.905	1	0.784	0.942		0.689	0.745	0.832	1.08
	0.938	0.981	0.915	0.931		0.803	0.908	0.823	1.04		0.957	0.957	0.935	0.942		0.783	0.769	0.94	0.955
	0.959	0.945	1	0.973		0.976	0.876	0.892	1.06		0.965	1	0.862	0.961		0.733	0.679	0.0832	1.02
	0.981		1.04			0.934	0.95	0.892			0.916	0.957	1.05	1.09		0.786	0.535	0.94	1
						0.934	0.934				0.923		1.12	1.09		0.743			0.98
Average	0.96225	0.946667	0.98875	0.959		0.9294	0.905	0.88425	1.02367		0.9332	0.9785	0.9502	1.005		0.7468	0.682	0.6988	1.007
StDev	0.0185	0.0335311	0.0526585	0.0242487		0.076117	0.0387943	0.0445898	0.046694		0.0263287	0.0248261	0.136405	0.0779808		0.0399775	0.105128	0.413546	0.0473814
Adj. P-value	>0.9999	>0.9999	0.7815			0.4406	0.0808	0.0262			0.2428	>0.9999	0.601			0.0194	0.0052	>0.9999
significance	ns	ns	ns			ns	ns	*			ns	ns	ns			*	***	ns
N	4	3	4	3		5	5	4	3		5	4	5	5		5	4	4	5
0178_FMN	1.12	0.99	0.9	1.06		1.13	1.06	0.97	0.94		1.15	0.82	1.08	0.83		1.02	0.93	0.76	1.06
	1.09	1.1	0.95	0.95		1.11	0.98	1.03	1.1		1.09	0.88	1.18	0.8		0.99	0.9	0.79	1.12
	0.96	1.02	1.01	1.13		1.17	1.07	1.16	0.96		0.9	0.86	1.18	0.92		1.06	0.94	0.81	1.03
			1.03	0.94		1.02	0.99	1.2	0.83		0.9	0.97	0.95	0.91			0.86	0.76	1.08
				0.94			1.03	1.09	1.04		1	1.23	0.96	0.85				0.87	1.01
							1.18		0.94		1.1	1.08	0.96	1.03				0.86	1.03
							1.15		1.11		1.24		1	0.9					1.06
							1		0.98		0.96		0.86	1.03					1.12
							1.01		1.06		0.92			0.85
							0.83		1.09		0.89
									1.01
									0.95
									0.96
									1.03
									0.91
Average	1.05667	1.03667	0.9725	1.004		1.1075	1.03	1.09	0.994		1.015	0.973333	1.02125	0.902222		1.02333	0.9075	0.808333	1.06375
StDev	0.085049	0.0568624	0.0590903	0.0867756		0.0634429	0.0970681	0.0935414	0.0784493		0.12295	0.156418	0.115194	0.0822766		0.0351188	0.0359398	0.0479236	0.0410357
Adj. P-value	0.8218	>0.9999	>0.9999			0.0609	0.7826	0.1435			0.111	>0.9999	0.1064			>0.9999	0.0629	0.0003
significance	ns	ns	ns			ns	ns	ns			ns	ns	ns			ns	ns	***
N	3	3	4	5		4	10	5	15		10	6	8	9		3	4	6	8
0488_FMN	1	1	0.955	1.06		0.82	0.786	0.732	1.03		0.92	0.74	0.83	1.12		0.23	0.0001	0.0001	0.964
	0.98	1	0.936	1.06		0.72	0.809	0.662	1.02		0.94	0.89	0.71	1.02		0.0001	0.0001	0.0001	1.06
	0.98	1.02	1.12	1.05		0.85	1.01	0.852	1.08		0.93	0.97	0.85	0.99		0.097	0.0001	0.0001	1.13
	1.06		0.929					0.825	1.08		0.86	0.61	0.83	0.88		0.0001	0.0001	0.0001	1
	0.955		1.02									0.96	0.99	1.02		0.0287	0.0001	0.0001
													0.89	0.96		0.0001	0.0001	0.0001
													0.82	0.91		0.0001	0.0001	0.0001
													0.87	0.93		0.0001	0.0001	0.0001
																0.0001	0.0001
Average	0.995	1.00667	0.992	1.05667		0.796667	0.868333	0.76775	1.0525		0.9125	0.834	0.84875	0.97875		0.0395889	0.0001	0.0001	1.0385
StDev	0.0396863	0.011547	0.0800656	0.0057735		0.0680686	0.123225	0.0872482	0.0320156		0.0359398	0.155338	0.0782738	0.0762398		0.0782841	1.43746e-20	1.44883e-20	0.0727255
Adj. P-value	0.1995	0.6722	0.1334			0.0742	0.16	0.0334			0.7576	0.1677	0.0122			0.0058	<.0001	0.0001
significance	ns	ns	ns			ns	ns	*			ns	ns	*			**	****	***
N	5	3	5	3		3	3	4	4		4	5	8	8		9	9	8	4
0701_PyrR	0.957	0.9	0.805	1.02		0.718	0.563	0.74	1.1		0.86	1.02	0.95	0.96		0.855	1.04	0.757	0.893
	0.903	1.08	0.937	0.906		0.679	0.821	0.871	0.947		0.72	0.96	1	0.98		0.845	0.906	0.936	0.891
	1	0.916	0.877	1		0.733	0.681	0.791	0.981		0.96	1.03	0.979	0.97		1.02	0.826	1.04	0.883
	0.887		0.9	0.913		0.702	0.749	0.645	0.97		0.95	1.06	0.915	0.94		0.668	0.899	0.93	0.891
				1.12		0.903		0.898	1.07		0.83	0.69	0.86	0.91		0.892	0.984	0.913	0.976
				0.925		0.632					0.93	0.74	1.04	0.97		0.879	0.989		1.24
						0.658							1.14			0.896	0.989
													1.12			0.921
													0.79			0.989
Average	0.93675	0.965333	0.87975	0.980667		0.717857	0.7035	0.789	1.0136		0.875	0.916667	0.977111	0.955		0.885	0.947571	0.9152	0.962333
StDev	0.0517196	0.099626	0.055626	0.0831713		0.0887157	0.109731	0.102159	0.0671662		0.091815	0.160333	0.114428	0.0258844		0.100082	0.0732231	0.101561	0.140402
Adj. P-value	>0.9999	>0.999	0.0859			0.0038	0.0206	0.11			0.4995	>0.9999	>0.9999			>0.9999	>0.9999	>0.9999
significance	ns	ns	ns			**	*	ns			ns	ns	ns			ns	ns	ns
N	4	3	4	6		7	4	5	5		6	6	9	6		9	7	5	6
1278_PyrR	0.993	0.98	1.12	0.894		0.0708	0.0001	0.0001	0.983		0.906	0.661	0.66	0.918		0.0001	0.0001	0.0001	0.898
**Previously published	0.98	1	0.837	0.9		0.182	0.0001	0.0001	1.09		0.59	0.806	0.87	0.898		0.0001	0.0001	0.0001	1.08
(Warrier et al. 2019)	1.01	0.887	1.06	1.04		0.0708	0.0001	0.0001	0.936		0.462	0.995	0.809	0.939		0.0001	0.0001	0.0001	1.04
	1.03		1.02	1.1		0.0001	0.0001	0.0127	0.978		0.616	0.729	0.85	0.972		0.0001	0.0001	0.0001	1.01
	1.03			0.959		0.0001			0.994		0.596	0.901	0.921	0.883		0.0001		0.0001
									0.987		0.798	0.734	1.04	0.981		0.0001		0.0001
									0.927		0.841	0.883				0.0001		0.0001
									0.977		0.885					0.0001		0.0001
																		0.0001
																		0.0001
																		0.0001
Average	1.0086	0.955667	1.00925	0.9786		0.06476	0.0001	0.00325	0.984		0.71175	0.815571	0.858333	0.931833		0.0001	0.0001	0.0001	1.007
StDev	0.0222441	0.060302	0.121966	0.0897597		0.0744648	0	0.0063	0.0492573		0.165468	0.117027	0.125623	0.039504		1.44883e-20	0	2.8428e-20	0.0781196
Adj. P-value	>0.9999	>0.999	>0.9999			0.0435	0.0018	0.0061			0.01	0.2087	0.6285			<0.0001	0.0003	<.0001
significance	ns	ns	ns			*	**	**			**	ns	ns			***	***	***
N	5	3	4	5		5	4	4	8		8	7	6	6		8	4	11	4
1286_PyrR	0.89	1.01	1.03	1.06		0.8	0.89	0.84	1.02		0.0001	no mutant	0.0001	1
	0.94	1.03	0.97	1.06		0.38	0.71	0.73	1.09		0.0001	recovered	0.0001	1.05
	1.01	1.04	0.99	1.05		0.62	0.75	0.59	1.02		0.0001	in many	0.0001	1.04
			1.02	0.97		0.33	0.97	0.88	1.08		0.0001	attempts	0.0001	1.08
			1.04	0.97		0.6	0.91		1.06		0.0001		0.0001	1.19
				0.95		0.54	0.68		0.95		0.0001			1.09
						0.81	0.59		0.96		0.0001			0.99
						0.79	0.63							1.26
							0.61							1.08
Average	0.946667	1.02667	1.01	1.01		0.60875	0.748889	0.76	1.02571		0.0001		0.0001	1.08667		n/a	n/a	n/a	n/a
StDev	0.0602771	0.0152753	0.0291548	0.0517687		0.18704	0.141284	0.129872	0.0553345		1.46384e-20		0	0.0874643		n/a	n/a	n/a	n/a
Adj. P-value	0.224	>0.9999	>0.9999			0.0003	0.0135	0.0649			0.0004		0.0015
significance	ns	ns	ns			***	*	ns			***		**
N	3	3	5	6		8	9	4	7		7	-	5	9		n/a	n/a	n/a	n/a
0408_Glycine	0.976	0.989	1	1.06		0.727	0.714	0.888	1.01		0.599	0.504	0.895	0.863		0.71	0.69	0.894	1.15
	1	1	0.975	1		0.953	0.569	1.09	1.2		0.491	0.61	0.524	0.819		0.549	0.752	0.828	0.993
	1.08	1.05	0.93	1.15		0.874	0.611	0.655	0.945		0.7	0.613	0.719	0.869		0.685	0.702	0.978	0.877
	0.957	1.04	0.983	1.12		0.814	1.02	0.671	1.03		0.88	0.541	0.61	0.988		0.899	0.628	0.9	0.929
	0.927	0.927	0.792	0.99		0.897	1.11	1.18	0.957		0.683	0.75	0.706	1.06		0.773	0.732	0.95	1.07
			0.91	1.03		1.04	0.94	1	1.16		0.83	1	0.566	1.09		0.661	0.443	0.99	1
			1.05	0.95		1.26	0.96	0.88	0.94		1.06	0.882	0.523	0.95		0.681
			0.98			0.91	0.94	0.93	1		0.74	0.865	0.651	1.04
						1.01		0.98	1.03			0.89	0.842	1.02
									0.93
Average	0.988	1.0012	0.9525	1.04286		0.942778	0.858	0.919333	1.0202		0.747875	0.739444	0.670667	0.966556		0.708286	0.657833	0.923333	1.00317
StDev	0.0579526	0.0488436	0.0774855	0.072045		0.152377	0.199595	0.173726	0.0923722		0.175798	0.178295	0.133043	0.0968041		0.107593	0.113487	0.061053	0.0975283
Adj. P-value	0.4796	>0.9999	0.075			0.4468	0.2009	0.3658			0.0441	0.0471	0.0033			0.0035	0.0022	>.9999
significance	ns	ns	ns			ns	ns	ns			*	*	**			**	**	ns
N	5	5	8	7		9	8	9	10		8	9	9	9		7	6	6	6
1069_TrpTBox	1.01	1.02	0.99	1.08		0.986	0.857	0.822	1.05		0.79	0.826	1.13	0.983		0.882	0.655	0.812	1.16
	0.993	1.01	0.947	1.06		0.913	0.936	0.767	1.04		0.661	0.7	1.03	0.989		0.788	1.01	1.05	1.07
	1.01	0.983	0.986	1.02		0.957	0.941	0.818	0.989		0.643	0.714	1.07	1.12		0.789	0.803	0.734	1.13
				1.03		0.9	0.927	0.893	1.05		0.818	0.78	0.941	1.01		0.777	0.945	0.956	0.99
				0.96					1.01		0.714	0.79		1.11		0.872	1.07	0.829	0.996
				1.01							0.82	0.71		0.94		0.86	0.752	0.876	1.08
											0.82			1.05			0.872
											0.74						0.901
Average	1.00433	1.00433	0.974333	1.02667		0.939	0.91525	0.825	1.0278		0.75075	0.753333	1.04275	1.02886		0.828	0.876	0.876167	1.071
StDev	0.00981495	0.0191398	0.0237557	0.0417931		0.0397073	0.039263	0.051788	0.0271882		0.0724919	0.0521638	0.0793111	0.06743		0.0481622	0.13656	0.112379	0.0688041
Adj. P-value	>0.9999	>0.9999	0.0575			0.229	0.0967	0.0009			0.0051	0.0084	>0.9999			0.0046	0.0349	0.0446
significance	ns	ns	ns			ns	ns	***			**	**	ns			**	*	*
N	3	3	3	6		4	4	4	5		8	6	4	7		6	8	6	6
1847	0.935	0.996	1.08	1.04		0.921	1	0.941	1.02		1.05	0.89	0.9	1.08		0.87	0.87	0.69	1.09
	1.02	1	1.01	0.951		0.941	1.01	0.957	1		1.08	0.91	0.93	1.04		0.87	0.8	0.61	1.06
	0.969	0.956	0.991	1.01		0.894	0.974	0.927	1		1.03	0.94	0.91	1.07		0.91	0.99	0.86	1.02
	0.984	0.993	1.11	0.952		0.84	1.02	1.06	0.984					1.09		0.93	1.04	0.94	1.04
	1.01			1.05		0.86		1.06	0.967					1.07				0.97	0.95
						0.77			0.994									0.99	0.95
						0.8
Average	0.9836	0.98625	1.04775	1.0006		0.860857	1.001	0.989	0.994167		1.05333	0.913333	0.913333	1.07		0.895	0.925	0.843333	1.01833
StDev	0.0339013	0.0203695	0.0564528	0.0471784		0.062627	0.0197653	0.0656772	0.0177586		0.0251661	0.0251661	0.0152753	0.0187083		0.03	0.109697	0.158198	0.0577639
Adj. P-value	>0.9999	>0.9999	0.8255			0.009	>0.9999	>0.9999			>0.9999	0.0377	0.0377			0.0686	0.4104	0.0378
significance	ns	ns	ns			**	ns	ns			ns	*	*			ns	ns	*
N	5	4	4	5		7	4	5	6		3	3	3	5		4	4	6	6

## Sheet: Fig. S6
Fig. S6A Modelled Fitness Curves
relative growth rate	1		1		1		0.8		0.8		0.8		0.8		0.5		0.5		0.5
relative carrying capacity	0.5		0.1		0.01		1		0.5		0.1		0.01		0.5		0.1		0.01
	time	Fitness	time	Fitness	time	Fitness	Time	Fitness	Time	Fitness	Time	Fitness	Time	Fitness	Time	Fitness	Time	Fitness	Time	Fitness
	19.725	0.999211	19.725	0.993014	19.725	0.933078	19.725	0.7991	19.725	0.7985	19.725	0.7945	19.725	0.7517	19.725	0.498579	19.725	0.496405	19.725	0.472389
	38.45	0.999276	38.45	0.993494	38.45	0.929969	38.45	0.8014	38.45	0.8008	38.45	0.7964	38.45	0.7476	38.45	0.500925	38.45	0.498373	38.45	0.4699
	57.175	0.999088	57.175	0.991803	57.175	0.911301	57.175	0.8011	57.175	0.8005	57.175	0.795	57.175	0.734	57.175	0.500696	57.175	0.497554	57.175	0.462499
	75.9	0.998717	75.9	0.988516	75.9	0.880193	75.9	0.8005	75.9	0.7996	75.9	0.7923	75.9	0.713	75.9	0.499911	75.9	0.495901	75.9	0.451442
	91.3601	0.998237	91.3596	0.984446	91.3549	0.84813	91.5041	0.8003	91.504	0.7991	91.5038	0.7897	91.5015	0.6912	91.3497	0.499618	91.3496	0.494624	91.349	0.439955
	106.82	0.997802	106.819	0.980463	106.81	0.808056	107.108	0.8005	107.108	0.799	107.108	0.7873	107.103	0.664	106.799	0.499632	106.799	0.493426	106.798	0.425394
	122.28	0.997143	122.279	0.974669	122.265	0.757599	122.712	0.8005	122.712	0.7986	122.711	0.7836	122.704	0.6286	122.249	0.499424	122.249	0.491598	122.247	0.40591
	137.74	0.996147	137.738	0.966218	137.719	0.694684	138.316	0.8003	138.316	0.7979	138.315	0.7785	138.306	0.583	137.699	0.499018	137.698	0.488977	137.696	0.379853
	150.766	0.994987	150.755	0.956906	150.697	0.637537	151.451	0.8003	151.45	0.7972	151.447	0.7729	151.421	0.5375	150.674	0.498663	150.673	0.486172	150.667	0.35159
	163.791	0.993636	163.771	0.945522	163.674	0.586837	164.585	0.8003	164.585	0.7964	164.578	0.766	164.536	0.4942	163.649	0.498289	163.648	0.482686	163.639	0.323252
	176.817	0.991847	176.787	0.931077	176.651	0.543702	177.72	0.8003	177.719	0.7954	177.709	0.7573	177.651	0.4573	176.625	0.497773	176.623	0.478148	176.61	0.29913
	189.842	0.989434	189.803	0.912735	189.628	0.507049	190.855	0.8002	190.853	0.794	190.841	0.746	190.766	0.4265	189.6	0.497074	189.598	0.472207	189.581	0.279104
	202.249	0.986455	197.752	0.899436	201.84	0.476957	203.268	0.8002	203.262	0.7924	203.225	0.7328	203.107	0.401	201.811	0.496261	201.806	0.465075	201.779	0.262544
	214.656	0.98276	205.7	0.884321	214.052	0.450496	215.681	0.8002	215.671	0.7904	215.61	0.716	215.448	0.3787	214.023	0.495227	214.015	0.455913	213.977	0.247981
	227.062	0.978081	213.649	0.867224	226.263	0.427131	228.094	0.8002	228.081	0.7878	227.994	0.6952	227.789	0.3589	226.234	0.493898	226.224	0.444183	226.175	0.235123
	239.469	0.972163	221.597	0.847973	238.475	0.406463	240.507	0.8002	240.49	0.7846	240.379	0.6693	240.13	0.3415	238.446	0.492201	238.432	0.429256	238.373	0.223749
	252.453	0.964535	229.545	0.826001	250.933	0.387843	253.296	0.8002	253.245	0.7804	253.023	0.6401	252.711	0.3258	250.914	0.490032	250.888	0.41126	250.815	0.213505
	265.436	0.955019	237.494	0.802464	263.392	0.371381	266.084	0.8002	266	0.7752	265.667	0.6127	265.293	0.3119	263.381	0.48721	263.344	0.393614	263.257	0.204448
	278.42	0.943517	245.442	0.779083	275.85	0.35691	278.873	0.8002	278.755	0.7686	278.311	0.5885	277.875	0.2997	275.849	0.483637	275.799	0.378085	275.699	0.196486
	291.404	0.929994	253.391	0.756992	288.309	0.344299	291.662	0.8002	291.51	0.7606	290.955	0.5677	290.457	0.289	288.317	0.479208	288.255	0.364831	288.141	0.189549
	306.002	0.911982	264.322	0.729408	302.261	0.332192	306.123	0.8001	305.811	0.7501	305.064	0.5477	304.533	0.2788	302.291	0.473428	302.19	0.352028	302.076	0.182889
	320.599	0.892111	275.254	0.7047	316.214	0.322075	320.585	0.8001	320.113	0.7365	319.172	0.5309	318.608	0.2702	316.264	0.465444	316.126	0.341326	316.011	0.177325
	335.197	0.87222	286.185	0.68269	330.167	0.313767	335.046	0.8001	334.415	0.7202	333.28	0.5171	332.684	0.2632	330.238	0.455193	330.061	0.332537	329.946	0.172758
	349.794	0.854481	297.117	0.663229	344.12	0.307084	349.508	0.8001	348.716	0.7044	347.389	0.5059	346.76	0.2575	344.211	0.445115	343.997	0.325464	343.881	0.169084
	364.18	0.840503	311.247	0.641563	359.791	0.301288	366.698	0.8001	360.804	0.694	363.313	0.4962	362.541	0.2526	356.724	0.438238	359.68	0.319316	359.535	0.165898
	378.565	0.82933	325.378	0.6236	375.461	0.296979	383.889	0.8001	372.892	0.6856	379.238	0.4889	378.322	0.2489	369.238	0.432788	375.363	0.314745	375.189	0.16353
	392.95	0.820534	339.508	0.608973	391.132	0.29385	401.079	0.8001	384.98	0.6788	395.162	0.4835	394.103	0.2462	381.751	0.428534	391.046	0.311427	390.843	0.161812
	407.336	0.81371	353.639	0.597297	406.803	0.291631	418.27	0.8001	397.068	0.6735	411.087	0.4797	409.885	0.2443	394.264	0.425263	406.728	0.309074	406.497	0.160593
	426.061	0.807029	370.515	0.586708	418.872	0.290385	431.202	0.8001	410.507	0.6689	423.003	0.4777	421.835	0.2433	405.831	0.42294	418.797	0.307754	418.583	0.159908
	444.786	0.802571	387.391	0.579047	430.942	0.289445	444.135	0.8001	423.946	0.6654	434.918	0.4761	433.786	0.2425	417.398	0.421151	430.865	0.306758	430.669	0.159391
	463.511	0.799904	404.267	0.573645	443.012	0.288745	457.068	0.8001	437.384	0.6628	446.834	0.4749	445.736	0.2419	428.964	0.419788	442.933	0.306017	442.755	0.159007
	482.236	0.798008	421.142	0.569928	455.082	0.288226	470.001	0.8001	450.823	0.6609	458.75	0.474	457.687	0.2414	440.531	0.418755	455.002	0.305466	454.841	0.158722
	500.096	0.796206	434.066	0.56792	467.152	0.287834	482.934	0.8001	464.262	0.6595	470.666	0.4733	469.637	0.2411	452.098	0.417981	467.07	0.30505	466.927	0.158507
	517.957	0.79521	446.991	0.566424	479.221	0.28755	495.867	0.8001	477.701	0.6585	482.582	0.4728	481.588	0.2409	463.664	0.417389	479.139	0.304749	479.013	0.158352
	535.817	0.795102	459.915	0.56529	491.291	0.287353	508.8	0.8001	491.139	0.6578	494.497	0.4724	493.538	0.2407	475.231	0.416923	491.207	0.304541	491.099	0.158245
	553.677	0.794942	472.839	0.56446	503.361	0.287205	521.732	0.8001	504.578	0.6573	506.413	0.4721	505.489	0.2405	486.797	0.416574	503.275	0.304383	503.185	0.158165
	568.525	0.794378	485.763	0.563858	522.086	0.287006	538.828	0.8001	522.716	0.6567	525.138	0.4718	524.214	0.2404	502.056	0.416222	522	0.304172	521.91	0.158055
	583.372	0.793998	498.687	0.563446	540.811	0.286903	555.923	0.8001	540.853	0.6563	543.863	0.4716	542.939	0.2403	517.315	0.416034	540.725	0.304063	540.635	0.157999
	598.219	0.793789	511.611	0.563209	559.536	0.286899	573.019	0.8001	558.991	0.6563	562.588	0.4716	561.664	0.2403	532.573	0.416032	559.45	0.304059	559.36	0.157997
	613.066	0.793624	524.535	0.563025	578.261	0.28689	590.114	0.8001	577.129	0.6563	581.313	0.4716	580.389	0.2403	547.832	0.416012	578.175	0.30405	578.085	0.157992
	631.791	0.793373	540.637	0.562762	596.986	0.286826	608.839	0.8001	594.828	0.6561	600.038	0.4715	599.114	0.2402	562.832	0.415867	596.9	0.303981	596.81	0.157957
	650.516	0.793239	556.74	0.562622	615.711	0.286792	627.564	0.8001	612.528	0.6559	618.763	0.4714	617.839	0.2402	577.833	0.41579	615.625	0.303946	615.535	0.157939
	669.241	0.793237	572.843	0.56262	634.436	0.286791	646.289	0.8001	630.228	0.6559	637.488	0.4714	636.564	0.2402	592.833	0.415789	634.35	0.303944	634.26	0.157938
	687.966	0.793224	588.946	0.562606	653.161	0.286788	665.014	0.8001	647.927	0.6559	656.213	0.4714	655.289	0.2402	607.833	0.415781	653.075	0.303941	652.985	0.157936
	703.475	0.793144	606.891	0.562492	671.886	0.286767	683.739	0.8001	666.652	0.6558	674.938	0.4714	674.014	0.2401	625.42	0.415712	671.8	0.303919	671.71	0.157925
	718.983	0.793093	624.836	0.562433	690.611	0.286757	702.464	0.8001	685.377	0.6558	693.663	0.4714	692.739	0.2401	643.008	0.415676	690.525	0.303908	690.435	0.157919
	734.492	0.793074	642.782	0.562431	709.336	0.286756	721.189	0.8001	704.102	0.6558	712.388	0.4714	711.464	0.2401	660.595	0.415675	709.25	0.303908	709.16	0.157919
	750	0.793058	660.727	0.562426	728.061	0.286755	739.914	0.8001	722.827	0.6558	731.113	0.4713	730.189	0.2401	678.182	0.415672	727.975	0.303907	727.885	0.157919
			679.452	0.562384	733.546	0.286753	742.436	0.8001	729.62	0.6558	735.835	0.4713	735.142	0.2401	696.136	0.415647	733.481	0.303905	733.414	0.157917
			698.177	0.562363	739.03	0.286752	744.957	0.8001	736.414	0.6558	740.557	0.4713	740.094	0.2401	714.091	0.415635	738.988	0.303903	738.942	0.157917
			716.902	0.562362	744.515	0.28675	747.479	0.8001	743.207	0.6558	745.278	0.4713	745.047	0.2401	732.045	0.415634	744.494	0.303901	744.471	0.157916
			735.627	0.56236	750	0.286749	750	0.8001	750	0.6558	750	0.4713	750	0.2401	750	0.415633	750	0.3039	750	0.157915
			739.22	0.562358
			742.813	0.562355
			746.407	0.562353
			750	0.562351
Fig. S6B/C Modelled Fitness Curves
		t=120 Exponential phase estimate				t=500 stationary phase estimate
		Fitness	+error estimate	-error estimate		Fitness	+error estimate	-error estimate
0716_TPP	WT	1	1.0437	0.905		1	1.1004	0.905
	mLI	0.9813	1.0581	0.8505		0.9625	1.0958	0.8505
	mON	1.0781	1.1407	0.9885		1.1104	1.2136	0.9885
	mOFF	1.0922	1.118	1.0417		1.1102	1.1643	1.0417
0719_TPP	WT	1	1.0356	0.924		1	1.0785	0.924
	mLI	1.028	1.0419	0.9752		0.9928	1.0115	0.9752
	mON	0.9566	0.9951	0.8702		0.9134	0.958	0.8702
	mOFF	0.8916	1.0324	0.6886		0.8431	1.021	0.6886
0726_TPP	WT	1	1.0527	0.8902		1	1.1147	0.8902
	mLI	0.9779	1.1022	0.8317		0.9882	1.1489	0.8317
	mOFF	1.1646	1.2706	1.034		1.1775	1.3129	1.034
2199_TPP	WT	1	1.0483	0.9342		1	1.0696	0.9342
	mLI	0.9843	1.0592	0.8871		0.9899	1.0958	0.8871
	mON	1.0051	1.132	0.848		0.9819	1.1255	0.848
	mOFF	0.9014	0.9466	0.8639		0.9211	0.9791	0.8639
0178_FMN	WT	1	1.0686	0.9216		1	1.0817	0.9216
	mLI	1.1476	1.2502	1.0537		1.167	1.2811	1.0537
	mON	1.0164	1.1256	0.9353		1.0646	1.1907	0.9353
	mOFF	1.14	1.2488	0.5736		0.7085	0.8039	0.5736
0488_FMN	WT	1	1.0175	0.971		1	1.0298	0.971
	mLI	0.8023	0.8567	0.6591		0.7112	0.7628	0.6591
	mON	0.7011	0.7319	0.5632		0.6038	0.6447	0.5632
	mOFF	0.7502	0.7864	0.6072		0.6459	0.6844	0.6072
0701_PyrR	WT	1	1.0816	0.8963		1	1.1094	0.8963
	mLI	0.9728	1.0667	0.8564		0.9784	1.1053	0.8564
	mON	1.0472	1.133	0.955		1.0898	1.2111	0.955
	mOFF	0.4451	0.5883	0.1363		0.2123	0.2919	0.1363
1278_PyrR	WT	1	1.0574	0.8865		1	1.119	0.8865
	mLI	0.813	0.8618	0.6968		0.7594	0.8261	0.6968
	mON	0.8854	0.9709	0.7957		0.9044	1.0169	0.7957
	mOFF	0.3289	0.4145	0.1905		0.2728	0.3614	0.1905
1286_PyrR	WT	1	1.0553	0.9176		1	1.0864	0.9176
	mLI	0.9344	1.0122	0.8921		0.9902	1.0841	0.8921
	mON	1.0009	1.1636	0.8163		1.0493	1.2639	0.8163
0408_Glycine	WT	1	1.06	0.906		1	1.0983	0.906
	mLI	0.9585	0.9934	0.8859		0.974	1.0575	0.8859
	mON	0.8993	0.9213	0.9001		0.9598	1.0119	0.9001
	mOFF	0.8267	0.8928	0.7074		0.7975	0.909	0.7074
1069_TrpTbox	WT	1	1.0323	0.9337		1	1.0682	0.9337
	mLI	0.9813	1.0544	0.8456		0.9481	1.0789	0.8456
	mON	0.9868	1.0574	0.8425		0.9386	1.0584	0.8425
	mOFF	0.8083	0.9168	0.6474		0.7551	0.8643	0.6474
1847_guan	WT	1	1.0217	0.9477		1	1.0538	0.9477
	mLI	1.0196	1.0856	0.9012		0.9975	1.1128	0.9012
	mON	0.9983	1.0219	0.9369		0.9837	1.0374	0.9369
	mOFF	1.0853	1.0988	0.9989		1.0548	1.1235	0.9989
Fig. S6D Measured Fitness in CDM of SP_0701_pyrR_WTC
1278 WT	+Uracil						Average	StDev			-Uracil						Average	StDev
2h	0.92	0.93	1.28	1.15	1.3		1.116	0.183657			1.17	1.01	1.24	1.35	1.12		1.178	0.127554
4h	0.84	0.97	1.18	1.47	1.05		1.102	0.239937			0.85	0.97	0.95	1.05	1.09		0.982	0.0933809
6h	1.02	0.98	1.12	1.29	1.04		1.09	0.122882			1.08	1.11	1.19	1.18	1.12		1.136	0.0472229
Fig. S6E Measured Fitness in CDM of SP_1278_pyrR_WTC
1278 WT	+Uracil						Average	StDev			-Uracil						Average	StDev
2h	1.64	0.99	1.14	0.75	0.79	0.64	0.991667	0.364715			0.98	1.2	0.73	0.67	0.87	0.79	0.873333	0.193356
4h	0.93	1.06	0.98	0.96	0.8	0.81	0.923333	0.101325			0.92	0.91	1	0.83	0.93	0.81	0.9	0.069857
6h	0.87	0.88	0.83	0.85	0.87		0.86	0.02			1.03	1.03	1.05	0.91	0.88	0.84	0.956667	0.090701

## Sheet: Fig S7
Fig. S7 Correlation between In vitro and in vivo Fitness
	Raw data for averages and error estimates in Fig. S5 and S6
Fig S7A-I	Measured Fitness in Lung			Measured Fitness in Nasopharynx			Measured Fitness in Blood			Modelled Fitness in Exponential Phase				Modelled Fitness in Stationary Phase
	Average	StDev		Average	StDev		Average	StDev		Fitness	+error	-error		Fitness	+error	-error
0719_TPP_mLI	0.9294	0.076117		0.88	0.04		0.905	0.0387943		1.028	1.0419	0.9752		0.9928	1.0115	0.9752
0178_FMN_mLI	1.1075	0.0634429		1.09	0.09		1.03	0.0970681		1.1476	1.2502	1.0537		1.167	1.2811	1.0537
0488_FMN_mLI	0.796667	0.0680686		0.77	0.09		0.868333	0.123225		0.8023	0.8567	0.6591		0.7112	0.7628	0.6591
0701_PyrR_mLI	0.717857	0.0887157		0.79	0.1		0.7035	0.109731		0.9728	1.0667	0.8564		0.9784	1.1053	0.8564
1278_PyrR_mLI	0.06472	0.0745082		0.003175	0.00635		0	0.01		0.813	0.8618	0.6968		0.7594	0.8261	0.6968
1286_PyrR_mLI	0.60875	0.18704		0.76	0.129872		0.748889	0.141284		0.9344	1.0122	0.8921		0.9902	1.0841	0.8921
0408_Gly_mLI	0.942778	0.152377		0.92	0.17		0.858	0.199595		0.9585	0.9934	0.8859		0.974	1.0575	0.8859
1096_TrpT-box_mLI	0.939	0.0397073		0.83	0.05		0.91525	0.039263		0.9813	1.0544	0.8456		0.9481	1.0789	0.8456
1847_Gua_mLI	0.860857	0.062627		0.99	0.07		1.001	0.0197653		1.0196	1.0856	0.9012		0.9975	1.1128	0.9012
0719_TPP_mON	0.9332	0.0263287		0.95	0.14		0.9785	0.0304056		0.9566	0.9951	0.8702		0.9134	0.958	0.8702
0178_FMN_mON	1.05429	0.127522		1.02	0.12		0.973333	0.156418		1.0164	1.1256	0.9353		1.0646	1.1907	0.9353
0488_FMN_mON	0.9125	0.0359398		0.85	0.08		0.834	0.155338		0.7011	0.7319	0.5632		0.6038	0.6447	0.5632
0701_PyrR_mON	0.875	0.091815		0.98	0.11		0.916667	0.160333		1.0472	1.133	0.955		1.0898	1.2111	0.955
1278_PyrR_mON	0.71	0.1		0.858333	0.125623		0.815571	0.117027		0.8854	0.9709	0.7957		0.9044	1.0169	0.7957
1286_PyrR_mON	0.71175	0.165468		0	0		0	0		1.0009	1.1636	0.8163		1.0493	1.2639	0.8163
0408_Gly_mON	0.747875	0.175798		0.67	0.13		0.739444	0.178295		0.8993	0.9213	0.9001		0.9598	1.0119	0.9001
1096_TrpT-box_mON	0.75075	0.0724919		1.04	0.08		0.753333	0.0521638		0.9868	1.0574	0.8425		0.9386	1.0584	0.8425
1847_Gua_mON	1.05333	0.0251661		0.91	0.02		0.913333	0.0251661		0.9983	1.0219	0.9369		0.9837	1.0374	0.9369
0719_TPP_mOFF	0.7468	0.0399775		0.89	0.08		0.682	0.105128		0.8916	1.0324	0.6886		0.8431	1.021	0.6886
0178_FMN_mOFF	1.02333	0.0351189		0.81	0.05		0.9075	0.0359398		1.14	1.2488	0.5736		0.7085	0.8039	0.5736
0488_FMN_mOFF	0.0395222	0.078322		0	0		0	0		0.7502	0.7864	0.6072		0.6459	0.6844	0.6072
0701_PyrR_mOFF	0.885	0.100082		0.92	0.1		0.947571	0.0732231		0.4451	0.5883	0.1363		0.2123	0.2919	0.1363
1278_PyrR_mOFF	0.001	0.0005		0	0		0	0.01		0.3289	0.4145	0.1905		0.2728	0.3614	0.1905
1286_PyrR_mOFF
0408_Gly_mOFF	0.708286	0.107593		0.92	0.06		0.657833	0.113487		0.8267	0.8928	0.7074		0.7975	0.909	0.7074
1096_TrpT-box_mOFF	0.828	0.0481622		0.88	0.11		0.876	0.13656		0.8083	0.9168	0.6474		0.7551	0.8643	0.6474
1847_Gua_mOFF	0.895	0.03		0.84	0.16		0.925	0.109697		1.0853	1.0988	0.9989		1.0548	1.1235	0.9989
Pearson's correlatiom co-efficent
	Nasopharnyx	Lung	Blood
modelled stationary	0.3686	0.4694	0.34
modelled exponential	0.4374	0.5863	0.4423
blood	0.957	0.881
lung	0.843
Bonferri corrected p-value of correlation
adj. p values for correlations	0.5751	0.1395	0.8028
	0.2295	0.0144	0.2133
	1.8e-13	2.52e-08
	5.76e-07
