# Supplementary material for: RNA cis-regulators are important for Streptococcus pneumoniae in vivo success
Source: PLoS Genet. 2024 Mar 5;20(3):e1011188. doi: 10.1371/journal.pgen.1011188 (PMC10942264; doi:10.1371/journal.pgen.1011188)
Supplement: S3 Data — (XLSX) [file pgen.1011188.s017.xlsx]

## Sheet: 0716_TPP_RawCurves
time	WT_0_71122_1	WT_0_71122_2	WT_0_71122_3	WT_0_71422_1	WT_0_71422_1	WT_0_71422_1	WT_100_71122_1	WT_100_71122_2	WT_100_71122_3	WT_100_71422_1	WT_100_71422_1	WT_100_71422_1	M1_0_71122_1	M1_0_71122_2	M1_0_71122_3	M1_0_71422_1	M1_0_71422_1	M1_0_71422_1	M1_100_71122_1	M1_100_71122_2	M1_100_71122_3	M1_100_71422_1	M1_100_71422_1	M1_100_71422_1	M2_0_71122_1	M2_0_71122_2	M2_0_71122_3	M2_0_71422_1	M2_0_71422_1	M2_0_71422_1	M2_100_71122_1	M2_100_71122_2	M2_100_71122_3	M2_100_71422_1	M2_100_71422_1	M2_100_71422_1	M3_0_71122_1	M3_0_71122_2	M3_0_71122_3	M3_0_71422_1	M3_0_71422_1	M3_0_71422_1	M3_100_71122_1	M3_100_71122_2	M3_100_71122_3	M3_100_71422_1	M3_100_71422_1	M3_100_71422_1
0	-0.0184	-0.0144	-0.0184	-0.1129	-0.0899	-0.0709	-0.0254	-0.0574	-0.0364	-0.0409	-0.0219	0.0111	-0.0054	-0.0094	-0.0004	-0.0669	-0.0569	-0.0309	-0.0264	-0.0414	-0.0524	-0.0339	0.0081	0.0151	-0.0154	0.0026	0.0026	-0.0629	-0.0419	-0.0349	-0.0064	-0.0164	-0.0464	-0.0059	0.0141	0.0401	0.0266	0.0086	0.0096	-0.0829	-0.0139	-0.0219	-0.0054	-0.0154	-0.0144	-0.0099	0.0191	0.0141
30	-0.1215	-0.1255	-0.1305	-0.1229	-0.1219	-0.1289	-0.1315	-0.1365	-0.1365	-0.1259	-0.1309	-0.1219	-0.1285	-0.1245	-0.0545	-0.1129	-0.0539	-0.0309	-0.0315	-0.0305	-0.0325	-0.0769	-0.0569	-0.0629	-0.1295	-0.0475	-0.0135	-0.0489	-0.0099	0.0111	-0.0145	0.0085	0.0055	0.0171	0.0171	0.0081	-0.0335	-0.0055	0.0135	-0.0679	0.0171	0.0281	0.0165	0.0175	0.0315	0.0251	0.0361	0.0331
60	0.0323	0.0303	0.0273	0.0322	0.0382	0.0302	0.0263	0.0253	0.0223	0.0322	0.0272	0.0372	0.0253	0.0243	0.0243	0.0322	0.0302	0.0252	0.0233	0.0153	0.0133	0.0242	0.0282	0.0252	0.0253	0.0253	0.0243	0.0312	0.0302	0.0292	0.0193	0.0213	0.0143	0.0312	0.0222	0.0282	0.0343	0.0283	0.0253	0.0322	0.0282	0.0282	0.0203	0.0253	0.0233	0.0192	0.0212	0.0192
90	0.0399	0.0389	0.0369	0.0386	0.0426	0.0356	0.0379	0.0369	0.0339	0.0376	0.0336	0.0416	0.0349	0.0339	0.0329	0.0396	0.0386	0.0336	0.0299	0.0249	0.0239	0.0336	0.0366	0.0326	0.0319	0.0319	0.0299	0.0376	0.0386	0.0396	0.0269	0.0319	0.0259	0.0406	0.0326	0.0376	0.0379	0.0319	0.0299	0.0406	0.0366	0.0386	0.0299	0.0339	0.0319	0.0276	0.0316	0.0296
120	0.048	0.037	0.036	0.05	0.053	0.049	0.04	0.048	0.052	0.045	0.044	0.049	0.043	0.046	0.046	0.05	0.054	0.049	0.043	0.036	0.034	0.048	0.044	0.043	0.036	0.038	0.032	0.048	0.047	0.055	0.032	0.034	0.035	0.055	0.043	0.049	0.039	0.039	0.036	0.048	0.039	0.051	0.032	0.039	0.036	0.041	0.045	0.038
150	0.0609	0.0569	0.0559	0.0644	0.0684	0.0644	0.0719	0.0749	0.0699	0.0614	0.0534	0.0664	0.0589	0.0609	0.0459	0.0734	0.0774	0.0674	0.0449	0.0479	0.0609	0.0634	0.0704	0.0634	0.0529	0.0529	0.0469	0.0704	0.0614	0.0654	0.0669	0.0629	0.0569	0.0764	0.0624	0.0704	0.0599	0.0499	0.0459	0.0714	0.0574	0.0714	0.0519	0.0639	0.0679	0.0544	0.0544	0.0534
180	0.0852	0.0792	0.0782	0.0822	0.0842	0.0842	0.1092	0.1112	0.1152	0.0832	0.0762	0.0862	0.0962	0.0902	0.0892	0.1042	0.0882	0.0922	0.0932	0.0862	0.0882	0.0872	0.1012	0.0862	0.0742	0.0782	0.0802	0.0892	0.0822	0.0842	0.0862	0.1002	0.0842	0.0932	0.0792	0.0892	0.0822	0.0752	0.0652	0.1002	0.0992	0.1052	0.0922	0.1052	0.0942	0.0702	0.0822	0.0772
210	0.1133	0.1093	0.1123	0.1166	0.1146	0.1116	0.1713	0.1713	0.1733	0.1036	0.1036	0.1116	0.1263	0.1283	0.1313	0.1436	0.1376	0.1286	0.1413	0.1333	0.1333	0.1266	0.1406	0.1226	0.1203	0.1113	0.1193	0.1236	0.1106	0.1156	0.1353	0.1313	0.1373	0.1266	0.1176	0.1236	0.1033	0.0993	0.0983	0.1436	0.1476	0.1566	0.1453	0.1443	0.1423	0.1026	0.1106	0.1086
240	0.1589	0.1519	0.1489	0.1529	0.1519	0.1509	0.2569	0.2679	0.2599	0.1499	0.1479	0.1529	0.1909	0.1959	0.1979	0.2089	0.1959	0.1929	0.1999	0.1899	0.2009	0.1839	0.1879	0.1939	0.1809	0.1669	0.1649	0.1779	0.1599	0.1599	0.2229	0.2199	0.2189	0.1799	0.1629	0.1759	0.1479	0.1399	0.1379	0.2269	0.2249	0.2259	0.2119	0.2019	0.2119	0.1529	0.1599	0.1559
270	0.226	0.217	0.218	0.2031	0.2081	0.2091	0.38	0.38	0.386	0.2011	0.2071	0.2171	0.295	0.273	0.285	0.2871	0.2731	0.2801	0.279	0.282	0.288	0.2611	0.2801	0.2741	0.278	0.244	0.256	0.2571	0.2241	0.2211	0.331	0.318	0.325	0.2581	0.2431	0.2661	0.206	0.192	0.202	0.3251	0.3251	0.3431	0.319	0.324	0.313	0.2231	0.2301	0.2331
300	0.331	0.313	0.31	0.2881	0.2911	0.2831	0.502	0.51	0.481	0.2841	0.2841	0.2981	0.375	0.41	0.389	0.4091	0.4031	0.4081	0.427	0.444	0.43	0.3941	0.4161	0.4031	0.395	0.362	0.374	0.3641	0.3251	0.3251	0.459	0.47	0.468	0.3751	0.3511	0.3701	0.291	0.283	0.278	0.4531	0.4681	0.4861	0.451	0.444	0.453	0.3341	0.3251	0.3361
330	0.4466	0.4276	0.4356	0.3846	0.4026	0.4036	0.5176	0.5276	0.5006	0.3886	0.3906	0.3886	0.4556	0.4706	0.4736	0.4586	0.4506	0.4866	0.4996	0.5056	0.4446	0.4716	0.4706	0.4616	0.4896	0.4636	0.4806	0.4676	0.4356	0.4286	0.5106	0.5366	0.5146	0.4856	0.4436	0.4556	0.4056	0.4056	0.4116	0.5006	0.5026	0.5296	0.5136	0.5066	0.4976	0.4596	0.4426	0.4516
360	0.4826	0.4686	0.4616	0.4745	0.4725	0.4705	0.5326	0.5296	0.5066	0.4505	0.4565	0.4485	0.5066	0.5076	0.4506	0.4725	0.4665	0.4905	0.4846	0.4746	0.4456	0.4525	0.4705	0.5035	0.5116	0.4816	0.5036	0.4835	0.4625	0.4595	0.5296	0.5306	0.5186	0.4995	0.4745	0.4795	0.4576	0.4566	0.4546	0.4885	0.5225	0.5315	0.5136	0.5016	0.5046	0.4775	0.4855	0.4805
390	0.477	0.489	0.482	0.4923	0.4713	0.4773	0.523	0.527	0.519	0.4523	0.4693	0.4513	0.485	0.498	0.453	0.4613	0.4483	0.4803	0.485	0.471	0.419	0.4543	0.4723	0.5093	0.51	0.481	0.497	0.4923	0.4653	0.4673	0.521	0.521	0.505	0.5013	0.4763	0.4713	0.459	0.46	0.46	0.4983	0.5173	0.5283	0.5	0.496	0.513	0.4813	0.4693	0.4693
420	0.4775	0.4665	0.4805	0.4848	0.4798	0.4868	0.5235	0.5345	0.5165	0.4388	0.4558	0.4448	0.4345	0.4775	0.4375	0.4448	0.4358	0.4528	0.4785	0.4535	0.4045	0.4378	0.4668	0.4878	0.4965	0.4765	0.4925	0.4908	0.4698	0.4758	0.5135	0.5255	0.5245	0.5148	0.4668	0.4818	0.4545	0.4565	0.4555	0.5158	0.5078	0.5178	0.5025	0.5095	0.5065	0.4818	0.4798	0.4798
450	0.472	0.458	0.476	0.491	0.477	0.488	0.523	0.522	0.524	0.446	0.457	0.453	0.403	0.432	0.413	0.433	0.432	0.445	0.449	0.427	0.399	0.413	0.451	0.479	0.493	0.472	0.485	0.481	0.464	0.475	0.51	0.52	0.524	0.501	0.469	0.472	0.456	0.451	0.457	0.516	0.493	0.521	0.5	0.504	0.512	0.465	0.474	0.474
480	0.4798	0.4558	0.4678	0.4765	0.4725	0.4735	0.5208	0.5298	0.5128	0.4485	0.4665	0.4355	0.3948	0.4188	0.3978	0.4275	0.4225	0.4265	0.4458	0.4108	0.3908	0.4035	0.4305	0.4565	0.4868	0.4908	0.4818	0.4855	0.4655	0.4665	0.5238	0.5338	0.5408	0.4905	0.4525	0.4725	0.4398	0.4368	0.4478	0.4935	0.5065	0.5055	0.4928	0.5078	0.5018	0.4805	0.4945	0.4765
510	0.4632	0.4702	0.4762	0.4744	0.4754	0.4844	0.5232	0.5232	0.5102	0.4434	0.4604	0.4564	0.3952	0.4232	0.4052	0.4544	0.4344	0.4444	0.4782	0.4292	0.4012	0.3934	0.4214	0.4384	0.4992	0.4742	0.4922	0.4814	0.4694	0.4574	0.5222	0.5252	0.5202	0.4944	0.4524	0.4524	0.4512	0.4382	0.4432	0.4964	0.5014	0.5204	0.4832	0.4902	0.5072	0.4644	0.4784	0.4764
540	0.4676	0.4636	0.4706	0.4777	0.4627	0.4837	0.5146	0.5266	0.5186	0.4487	0.4597	0.4537	0.4196	0.4576	0.4376	0.5077	0.4797	0.4627	0.5336	0.4566	0.4406	0.3857	0.4097	0.4337	0.4856	0.4706	0.4836	0.4777	0.4667	0.4547	0.5226	0.5396	0.5406	0.4977	0.4587	0.4597	0.4426	0.4496	0.4386	0.4957	0.5067	0.5077	0.4976	0.4886	0.5006	0.4627	0.4817	0.4737
570	0.4703	0.4653	0.4713	0.4647	0.4747	0.4657	0.5213	0.5283	0.5143	0.4427	0.4577	0.4417	0.4653	0.4913	0.4703	0.5357	0.5337	0.5017	0.5503	0.4933	0.4973	0.3857	0.4067	0.4267	0.4903	0.4703	0.4953	0.4627	0.4557	0.4417	0.5363	0.5413	0.5323	0.4867	0.4567	0.4617	0.4353	0.4333	0.4413	0.4857	0.4927	0.5067	0.4873	0.4893	0.4973	0.4537	0.4637	0.4617
600	0.4771	0.4751	0.4741	0.4711	0.4711	0.4691	0.5321	0.5381	0.5191	0.4461	0.4551	0.4561	0.4971	0.5181	0.4951	0.5711	0.5961	0.5621	0.5671	0.5251	0.5321	0.3951	0.4051	0.4151	0.4771	0.4731	0.4911	0.4681	0.4611	0.4511	0.5481	0.5461	0.5561	0.4951	0.4541	0.4531	0.4391	0.4371	0.4451	0.5051	0.5001	0.5151	0.4891	0.5091	0.5181	0.4581	0.4681	0.4671
630	0.4789	0.4689	0.4749	0.4644	0.4694	0.4614	0.5419	0.5499	0.5309	0.4424	0.4554	0.4454	0.5219	0.5399	0.5179	0.5774	0.6194	0.5864	0.5869	0.5549	0.5589	0.4054	0.3974	0.4104	0.4879	0.4719	0.4929	0.4744	0.4654	0.4544	0.5599	0.5529	0.5639	0.4894	0.4594	0.4514	0.4359	0.4379	0.4379	0.5174	0.5174	0.5314	0.4919	0.5079	0.5099	0.4524	0.4704	0.4644
660	0.4756	0.4706	0.4736	0.4584	0.4624	0.4634	0.5506	0.5566	0.5376	0.4344	0.4514	0.4454	0.5396	0.5526	0.5346	0.5414	0.6244	0.5984	0.5986	0.5716	0.5746	0.4344	0.4134	0.4084	0.4906	0.4796	0.4986	0.4714	0.4564	0.4524	0.5726	0.5646	0.5776	0.4944	0.4654	0.4554	0.4366	0.4436	0.4396	0.5314	0.5294	0.5504	0.4896	0.5066	0.5116	0.4574	0.4744	0.4614
690	0.4811	0.4701	0.4741	0.4604	0.4634	0.4684	0.5571	0.5651	0.5441	0.4424	0.4504	0.4444	0.5421	0.5341	0.5341	0.4784	0.6074	0.5974	0.6021	0.5791	0.5771	0.4614	0.4264	0.4084	0.4941	0.4831	0.4961	0.4774	0.4634	0.4614	0.5811	0.5721	0.5871	0.4914	0.4714	0.4584	0.4361	0.4471	0.4451	0.5474	0.5404	0.5634	0.4911	0.5081	0.5121	0.4514	0.4814	0.4684
720	0.4797	0.4707	0.4747	0.4537	0.4587	0.4617	0.5617	0.5707	0.5507	0.4357	0.4397	0.4387	0.5027	0.4857	0.4977	0.3967	0.5577	0.5707	0.5817	0.5667	0.5527	0.4937	0.4517	0.4127	0.4977	0.4837	0.4977	0.4817	0.4667	0.4617	0.5867	0.5777	0.5957	0.4997	0.4717	0.4617	0.4447	0.4447	0.4487	0.5597	0.5487	0.5717	0.4897	0.5087	0.5137	0.4627	0.4917	0.4797

## Sheet: 0716_TPP_Params
sample	k	n0	r	t_mid	t_gen	auc_l	auc_e	sigma			Doubling Times - compiled
WT_0_71122_1	0.447445	0.00013549	0.0299142	270.844	23.1711	200.968	202.737	0.0160233			WT- no L	M1 - no L	M2 - no L	M3 - no L	WT +L	M1 + L	M2 + L	M3 + L
WT_0_71122_2	0.442428	0.00013711	0.0295424	273.469	23.4628	197.553	199.092	0.0159014			23.1711	23.5916	20.8894	22.7617	22.184	28.4725	23.935	20.8725		24.4828	25.0335	22.7393	22.3935	24.0163	23.6037	23.576	22.6513		24.4828	1.06171	0.0283561	0.00123132	1	0.0434237
WT_0_71122_3	0.451443	0.00017954	0.0285789	273.958	24.2538	201.356	202.947	0.0150169			23.4628	23.2254	22.277	22.4835	22.6273	23.0325	22.8723	22.1861		1.06171	2.00279	1.30154	0.5205	1.34479	4.60272	0.740842	1.44705		25.0335	2.00279	0.0278277	0.00217021	0.981367	0.0765343
WT_0_71422_1	0.444637	0.00022856	0.0271051	279.383	25.5726	195.907	198.157	0.0203333			24.2538	23.9376	21.8948	22.6115	23.9415	30.1307	24.8052	22.5803		0.0283561	0.0278277	0.0305664	0.0309671	0.0289388	0.0302433	0.0294244	0.0307024		22.7393	1.30154	0.0305664	0.00176517	1.07795	0.0622503
WT_0_71422_1.1	0.436428	0.00017196	0.0280714	279.241	24.6923	192.353	194.303	0.0163566			25.5726	27.0428	23.1284	22.9757	24.8219	20.1827	23.4578	21.7595		0.00123132	0.00217021	0.00176517	0.000727254	0.00165646	0.005418	0.000910303	0.00191253		22.3935	0.5205	0.0309671	0.000727254	1.09208	0.0256472
WT_0_71422_1.2	0.448315	0.00024724	0.0269243	278.645	25.7443	197.857	199.958	0.0185904			24.6923	27.3698	23.8586	21.6365	25.2543	20.202	23.5812	25.0119		1	0.981367	1.07795	1.09208	1	1.04508	1.01678	1.06094		24.0163	1.34479	0.0289388	0.00165646	1	0.0572399
WT_100_71122_1	0.509804	0.0002787	0.0312454	240.391	22.184	244.498	244.977	0.0164075			25.7443		24.3876	21.892	25.2687	19.6015	22.8044	23.4976		0.0434237	0.0765343	0.0622503	0.0256472	0.0572399	0.187222	0.0314561	0.0660887		23.6037	4.60272	0.0302433	0.005418	1.04508	0.187222
WT_100_71122_2	0.517197	0.00033513	0.0306332	239.643	22.6273	248.428	248.997	0.0173386																					23.576	0.740842	0.0294244	0.000910303	1.01678	0.0314561
WT_100_71122_3	0.504568	0.00051488	0.0289518	237.861	23.9415	243.254	243.642	0.0133947																					22.6513	1.44705	0.0307024	0.00191253	1.06094	0.0660887
WT_100_71422_1	0.415896	0.00018832	0.0279248	275.726	24.8219	184.765	186.488	0.0155932			WT- no L	M1 - no L	M2 - no L	M3 - no L	WT +L	M1 + L	M2 + L	M3 + L
WT_100_71422_1.1	0.433748	0.00021866	0.0274467	276.616	25.2543	192.309	194.123	0.0157334		Average	24.4828	25.0335	22.7393	22.3935	24.0163	23.6037	23.576	22.6513
WT_100_71422_1.2	0.414284	0.00022617	0.0274311	273.868	25.2687	184.817	186.218	0.0132885		Standard Dev.	1.06171	2.00279	1.30154	0.5205	1.34479	4.60272	0.740842	1.44705
M1_0_71122_1	0.447401	0.00026515	0.0293811	252.895	23.5916	208.974	209.637	0.044129		N	6	5	6	6	6	6	6	6
M1_0_71122_2	0.466811	0.00022829	0.0298443	255.412	23.2254	216.867	218.397	0.0372999
M1_0_71122_3	0.445855	0.00030185	0.0289564	252.004	23.9376	208.648	208.917	0.0383414
M1_0_71422_1	0.45871	0.00068533	0.0256315	253.781	27.0428	213.833	215.572	0.044763			Growth Rates - compiled									Relative Growth Rate
M1_0_71422_1.2	0.492238	0.00067247	0.0253252	260.388	27.3698	226.212	225.907	0.0502676			WT- no L	M1 - no L	M2 - no L	M3 - no L	WT +L	M1 + L	M2 + L	M3 + L		WT- no L	M1 - no L	M2 - no L	M3 - no L	WT +L	M1 + L	M2 + L	M3 + L
M1_100_71122_1	0.513242	0.00087821	0.0243445	261.616	28.4725	235.226	234.222	0.0443425			0.0299142	0.0293811	0.0331817	0.0304523	0.0312454	0.0243445	0.0289596	0.0332087		1.05495	1.03615	1.17018	1.07393	1.0797	0.841239	1.00072	1.14755
M1_100_71122_2	0.484374	0.00024058	0.0300943	252.774	23.0325	226.304	226.527	0.049215			0.0295424	0.0298443	0.0311149	0.0308292	0.0306332	0.0300943	0.030305	0.0312424		1.04184	1.05248	1.09729	1.08722	1.05855	1.03993	1.04721	1.0796
M1_100_71122_3	0.473068	0.00144573	0.0230047	251.582	30.1307	221.531	220.047	0.0570183			0.0285789	0.0289564	0.031658	0.0306547	0.0289518	0.0230047	0.0279437	0.030697		1.00786	1.02117	1.11645	1.08106	1.00045	0.794942	0.965611	1.06075
M1_100_71422_1	0.405074	8.22e-05	0.0343437	247.56	20.1827	191.37	192.548	0.0342018			0.0271051	0.0256315	0.0299695	0.0301687	0.0279248	0.0343437	0.0295486	0.0318549		0.955884	0.903916	1.0569	1.06392	0.96496	1.18677	1.02107	1.10077
M1_100_71422_1.1	0.408993	9.22e-05	0.0343108	244.751	20.202	194.37	196.148	0.0300569			0.0280714	0.0253252	0.0290523	0.032036	0.0274467	0.0343108	0.0293941	0.0277126		0.989962	0.893114	1.02455	1.12977	0.948438	1.18563	1.01573	0.957629
M1_100_71422_1.2	0.422847	6.32e-05	0.0353619	249.088	19.6015	199.122	201.667	0.0341593			0.0269243		0.0284221	0.0316621	0.0274311	0.0353619	0.0303953	0.0294987		0.949509		1.00233	1.11659	0.947899	1.22195	1.05033	1.01935
M2_0_71122_1	0.471686	8.6e-05	0.0331817	259.462	20.8894	217.227	218.592	0.0156082
M2_0_71122_2	0.456197	0.00012092	0.0311149	264.673	22.277	207.715	209.142	0.0146918
M2_0_71122_3	0.472394	0.00010987	0.0316581	264.263	21.8948	215.284	216.597	0.015627			WT- no L	M1 - no L	M2 - no L	M3 - no L	WT +L	M1 + L	M2 + L	M3 + L		WT- no L	M1 - no L	M2 - no L	M3 - no L	WT +L	M1 + L	M2 + L	M3 + L
M2_0_71422_1	0.451756	0.0001755	0.0299695	262.03	23.1284	206.885	208.553	0.0166579		Average	0.0283561	0.0278277	0.0305664	0.0309671	0.0289388	0.0302433	0.0294244	0.0307024		1	0.981367	1.07795	1.09208	1	1.04508	1.01678	1.06094
M2_0_71422_1.1	0.438218	0.00017353	0.0290523	269.641	23.8586	197.35	199.012	0.0145308		Standard Dev.	0.00123132	0.00217021	0.00176517	0.000727254	0.00165646	0.005418	0.000910303	0.00191253		0.0434237	0.0765343	0.0622503	0.0256472	0.0572399	0.187222	0.0314561	0.0660887
M2_0_71422_1.2	0.434973	0.00021096	0.0284221	268.485	24.3876	196.39	198.442	0.0174481		N	6	5	6	6	6	6	6	6		6	5	6	6	6	6	6	6
M2_100_71122_1	0.525819	0.00034692	0.0289596	252.868	23.935	245.615	245.697	0.0215741
M2_100_71122_2	0.526292	0.00024187	0.030305	253.58	22.8723	245.465	246.252	0.0203166			Carrying Capacity - compiled									Relative Carrying Capacity										0.445116	0.462203	0.454204	0.456373	0.465916	0.451266	0.490503	0.477144
M2_100_71122_3	0.536652	0.00045037	0.0279437	253.446	24.8052	250.361	250.407	0.0227138			WT- no L	M1 - no L	M2 - no L	M3 - no L	WT +L	M1 + L	M2 + L	M3 + L		WT- no L	M1 - no L	M2 - no L	M3 - no L	WT +L	M1 + L	M2 + L	M3 + L			0.0052655	0.0188537	0.0159489	0.040439	0.0495025	0.0450354	0.044212	0.0269463
M2_100_71422_1	0.469921	0.000197	0.0295486	263.183	23.4578	214.661	216.773	0.0181607			0.447445	0.447401	0.471686	0.414149	0.509804	0.513242	0.525819	0.425569		1.00523	1.00513	1.05969	0.930429	1.0942	1.10158	1.12857	0.913404			1	1.03839	1.02042	1.02529	1	0.968557	1.05277	1.0241
M2_100_71422_1.1	0.445267	0.00019929	0.0293941	262.339	23.5812	203.775	205.537	0.0166581			0.442428	0.466811	0.456197	0.42072	0.517197	0.484374	0.526292	0.483752		0.993961	1.04874	1.02489	0.945192	1.11006	1.03962	1.12958	1.03828			0.0118295	0.0423568	0.0358308	0.0908505	0.106248	0.0966599	0.0948926	0.0578351
M2_100_71422_1.2	0.439065	0.00017475	0.0303954	257.561	22.8044	203.035	204.938	0.0170794			0.451443	0.445855	0.472394	0.425569	0.504568	0.473068	0.536652	0.489313		1.01421	1.00166	1.06128	0.956086	1.08296	1.01535	1.15182	1.05022
M3_0_71122_1	0.414149	9.67e-05	0.0304523	274.595	22.7617	184.461	186.042	0.0172021			0.444637	0.45871	0.451756	0.483752	0.415896	0.405074	0.469921	0.504737		0.998924	1.03054	1.01492	1.0868	0.892641	0.869413	1.0086	1.08332
M3_0_71122_2	0.42072	8.28e-05	0.0308292	276.783	22.4835	186.467	188.322	0.0180664			0.436428	0.492238	0.438218	0.489313	0.433748	0.408993	0.445267	0.478342		0.980481	1.10586	0.984504	1.09929	0.930957	0.877824	0.955681	1.02667					0.445116	0.0052655	1	0.0118295
M3_0_71122_3	0.425569	9e-05	0.0306547	276.025	22.6115	188.939	190.527	0.0171956			0.448315		0.434973	0.504737	0.414284	0.422847	0.439065	0.481149		1.00719		0.977213	1.13394	0.889182	0.907561	0.94237	1.03269					0.462203	0.0188537	1.03839	0.0423568
M3_0_71422_1	0.483752	0.00025694	0.0301687	249.927	22.9757	227.39	227.648	0.0199811																								0.454204	0.0159489	1.02042	0.0358308
M3_0_71422_1.1	0.489313	0.00016973	0.032036	248.665	21.6365	230.625	231.113	0.0186764																								0.456373	0.040439	1.02529	0.0908505
M3_0_71422_1.2	0.504737	0.00020081	0.0316621	247.268	21.892	238.599	239.588	0.0227667			WT- no L	M1 - no L	M2 - no L	M3 - no L	WT +L	M1 + L	M2 + L	M3 + L		WT- no L	M1 - no L	M2 - no L	M3 - no L	WT +L	M1 + L	M2 + L	M3 + L					0.465916	0.0495025	1	0.106248
M3_100_71122_1	0.478342	0.00013227	0.0332087	246.712	20.8725	226.39	227.817	0.0176215		Average	0.445116	0.462203	0.454204	0.456373	0.465916	0.451266	0.490503	0.477144		1	1.03839	1.02042	1.02529	1	0.968557	1.05277	1.0241					0.451266	0.0450354	0.968557	0.0966599
M3_100_71122_2	0.481149	0.00019901	0.0312424	249.346	22.1861	226.448	227.757	0.0162144		Standard Dev.	0.0052655	0.0188537	0.0159489	0.040439	0.0495025	0.0450354	0.044212	0.0269463		0.0118295	0.0423568	0.0358308	0.0908505	0.106248	0.0966599	0.0948926	0.0578351					0.490503	0.044212	1.05277	0.0948926
M3_100_71122_3	0.489021	0.00022606	0.030697	250.152	22.5803	229.758	230.952	0.0143544		N	6	5	6	6	6	6	6	6		6	5	6	6	6	6	6	6					0.477144	0.0269463	1.0241	0.0578351
M3_100_71422_1	0.449864	9.06e-05	0.0318548	267.153	21.7595	203.717	206.107	0.0202743
M3_100_71422_1.1	0.461552	0.00026712	0.0277126	268.977	25.0119	208.161	209.782	0.0172862
M3_100_71422_1.2	0.456801	0.00017549	0.0294987	266.589	23.4976	207.113	208.912	0.0168312
Standard Dev.	0.0052655	0.0188537	0.0159489	0.040439	0.0495025	0.0450354	0.044212	0.0269463
N	6	5	6	6	6	6	6	6

## Sheet: 0719_TPP_RawCurves
time	WT_0_072423_B2	WT_0_072423_B3	WT_0_072423_B4	07_20_23_WT_0_C5	07_20_23_WT_0_C6	WT_0.3_072423_B5	WT_0.3_072423_B6	WT_0.3_072423_B7	07_20_23_WT_0.3_C2	07_20_23_WT_0.3_C3	M1_0_072423_C2	M1_0_072423_C3	M1_0_072423_C4	07_20_23_M1_0_D5	07_20_23_M1_0_D6	M1_0.3_072423_C5	M1_0.3_072423_C6	M1_0.3_072423_C7	07_20_23_M1_0.3_D2	07_20_23_M1_0.3_D3	M2_0_072423_D2	M2_0_072423_D3	M2_0_072423_D4	07_20_23_M2_0_E5	07_20_23_M2_0_E6	M2_0.3_072423_D5	M2_0.3_072423_D6	M2_0.3_072423_D7	07_20_23_M2_0.3_E2	07_20_23_M2_0.3_E3	M3_0_072423_G2	M3_0_072423_G3	M3_0_072423_G4	07_20_23_M3_0_F5	07_20_23_M3_0_F6	M3_0.3_072423_G5	M3_0.3_072423_G6	M3_0.3_072423_G7	07_20_23_M3_0.3_F2	07_20_23_M3_0.3_F3
0	0.012	0.009	0.007	-0.0608333	-0.0618333	0.009	0.007	0.007	-0.0588333	-0.0628333	0.008	0.007	0.008	-0.0618333	-0.0698333	0.008	0.007	0.005	-0.0578333	-0.0918333	0.009	0.01	0.008	-0.0548333	-0.0518333	0.009	0.006	0.008	-0.0478333	-0.0568333	0.011	0.007	0.009	-0.0298333	-0.0418333	0.008	0.007	0.01	-0.0488333	-0.0918333
30	-0.00683333	-0.0118333	-0.0148333	0.0305	0.0125	-0.00483333	-0.0128333	-0.0118333	-0.0095	0.0115	0.0751667	0.129167	0.127167	0.0285	0.0215	0.0901667	0.0601667	0.00416667	0.0225	0.0285	0.0801667	0.145167	0.155167	0.0325	0.0235	0.142167	0.135167	0.124167	0.0415	0.0285	-0.0108333	0.0801667	0.143167	0.0235	0.0525	0.138167	0.134167	0.130167	0.0325	0.0115
60	0.0301667	0.0241667	0.0221667	0.0126667	0.00966667	0.0291667	0.0181667	0.0171667	0.0206667	0.0156667	0.0161667	0.0111667	0.0131667	0.00766667	0.00566667	0.0121667	0.00816667	0.00716667	0.0176667	0.0106667	0.0191667	0.0141667	0.0101667	0.0106667	0.0116667	0.0141667	0.00716667	0.0111667	0.0186667	0.0126667	0.0141667	0.00716667	0.0101667	0.0126667	0.0126667	0.00916667	0.00316667	0.00816667	0.0166667	0.0106667
90	0.0315	0.0285	0.0255	0.016	0.015	0.0305	0.0205	0.0195	0.021	0.018	0.0145	0.0115	0.0135	0.01	0.009	0.0135	0.0085	0.0085	0.017	0.012	0.0215	0.0175	0.0135	0.016	0.015	0.0185	0.0115	0.0135	0.02	0.014	0.0155	0.0075	0.0095	0.013	0.014	0.0085	0.0035	0.0075	0.016	0.012
120	0.0391667	0.0341667	0.0331667	0.0236667	0.0236667	0.0331667	0.0241667	0.0241667	0.0236667	0.0226667	0.0151667	0.0131667	0.0141667	0.0136667	0.0116667	0.0141667	0.0101667	0.00916667	0.0186667	0.0146667	0.0241667	0.0221667	0.0181667	0.0196667	0.0196667	0.0221667	0.0141667	0.0171667	0.0266667	0.0196667	0.0151667	0.00816667	0.0111667	0.0146667	0.0176667	0.00916667	0.00416667	0.00816667	0.0176667	0.0136667
150	0.051	0.049	0.046	0.0296667	0.0286667	0.042	0.03	0.029	0.0376667	0.0316667	0.018	0.017	0.017	0.0196667	0.0146667	0.016	0.011	0.012	0.0246667	0.0176667	0.032	0.029	0.025	0.0276667	0.0246667	0.027	0.02	0.023	0.0346667	0.0276667	0.016	0.009	0.013	0.0226667	0.0246667	0.01	0.006	0.009	0.0266667	0.0216667
180	0.0671667	0.0591667	0.0561667	0.0463333	0.0343333	0.0471667	0.0381667	0.0351667	0.0493333	0.0423333	0.0191667	0.0171667	0.0181667	0.0203333	0.0213333	0.0161667	0.0121667	0.0121667	0.0273333	0.0193333	0.0351667	0.0341667	0.0331667	0.0383333	0.0363333	0.0321667	0.0251667	0.0281667	0.0433333	0.0373333	0.0171667	0.00916667	0.0141667	0.0323333	0.0313333	0.0101667	0.00616667	0.0101667	0.0303333	0.0253333
210	0.0971667	0.0911667	0.0841667	0.0681667	0.0571667	0.0581667	0.0461667	0.0491667	0.0661667	0.0581667	0.0261667	0.0241667	0.0241667	0.0291667	0.0281667	0.0201667	0.0151667	0.0151667	0.0311667	0.0231667	0.0501667	0.0521667	0.0491667	0.0511667	0.0551667	0.0391667	0.0331667	0.0341667	0.0591667	0.0541667	0.0221667	0.0131667	0.0171667	0.0361667	0.0421667	0.0121667	0.00916667	0.0121667	0.0381667	0.0331667
240	0.132333	0.126333	0.122333	0.0921667	0.0881667	0.0753333	0.0663333	0.0603333	0.0851667	0.0761667	0.0283333	0.0263333	0.0283333	0.0401667	0.0321667	0.0223333	0.0173333	0.0163333	0.0341667	0.0281667	0.0653333	0.0673333	0.0653333	0.0691667	0.0681667	0.0503333	0.0443333	0.0493333	0.0771667	0.0731667	0.0203333	0.0133333	0.0163333	0.0561667	0.0531667	0.0153333	0.0103333	0.0133333	0.0501667	0.0491667
270	0.190333	0.195333	0.191333	0.137667	0.129667	0.0963333	0.0853333	0.0803333	0.114667	0.104667	0.0343333	0.0343333	0.0363333	0.0556667	0.0526667	0.0263333	0.0203333	0.0203333	0.0406667	0.0346667	0.0953333	0.0963333	0.0973333	0.0936667	0.0856667	0.0653333	0.0643333	0.0663333	0.104667	0.105667	0.0273333	0.0193333	0.0223333	0.0826667	0.0846667	0.0183333	0.0153333	0.0183333	0.0656667	0.0646667
300	0.281167	0.292167	0.275167	0.1875	0.1905	0.126167	0.114167	0.112167	0.1575	0.1515	0.0461667	0.0441667	0.0461667	0.0815	0.0795	0.0311667	0.0251667	0.0241667	0.0545	0.0465	0.136167	0.139167	0.139167	0.1255	0.1315	0.0911667	0.0901667	0.0981667	0.1565	0.1495	0.0331667	0.0231667	0.0301667	0.1255	0.1175	0.0241667	0.0201667	0.0241667	0.0915	0.0875
330	0.3955	0.3995	0.3935	0.279	0.273	0.1775	0.1685	0.1545	0.229	0.214	0.0635	0.0615	0.0625	0.116	0.111	0.0395	0.0335	0.0315	0.075	0.066	0.2075	0.2045	0.2035	0.186	0.184	0.1325	0.1285	0.1335	0.218	0.216	0.0425	0.0325	0.0395	0.173	0.154	0.0285	0.0275	0.0305	0.128	0.125
360	0.503833	0.515833	0.493833	0.3775	0.3695	0.241833	0.222833	0.219833	0.3155	0.2985	0.0908333	0.0848333	0.0888333	0.1815	0.1725	0.0488333	0.0438333	0.0408333	0.1035	0.0925	0.288833	0.282833	0.302833	0.2585	0.2525	0.192833	0.174833	0.195833	0.3165	0.3065	0.0548333	0.0438333	0.0498333	0.2475	0.2035	0.0398333	0.0378333	0.0398333	0.1805	0.1805
390	0.551667	0.561667	0.554667	0.470167	0.458167	0.317667	0.300667	0.290667	0.411167	0.390167	0.136667	0.131667	0.129667	0.265167	0.256167	0.0686667	0.0616667	0.0586667	0.140167	0.131167	0.389667	0.389667	0.396667	0.353167	0.353167	0.262667	0.246667	0.273667	0.414167	0.402167	0.0746667	0.0636667	0.0696667	0.348167	0.277167	0.0556667	0.0526667	0.0536667	0.237167	0.248167
420	0.5535	0.5585	0.5405	0.4975	0.4985	0.4035	0.3895	0.3745	0.4735	0.4565	0.2005	0.1925	0.1985	0.3675	0.3515	0.0935	0.0865	0.0805	0.1975	0.1855	0.4635	0.4695	0.4725	0.4345	0.4335	0.3605	0.3375	0.3675	0.4775	0.4665	0.0985	0.0905	0.0975	0.4255	0.3765	0.0715	0.0735	0.0775	0.3255	0.3265
450	0.554167	0.545167	0.534167	0.4875	0.4915	0.455167	0.432167	0.415167	0.4825	0.4605	0.285167	0.272167	0.284167	0.4625	0.4445	0.131167	0.125167	0.119167	0.2725	0.2645	0.492167	0.489167	0.495167	0.4725	0.4735	0.424167	0.419167	0.437167	0.4875	0.4805	0.139167	0.132167	0.138167	0.4695	0.4755	0.102167	0.104167	0.106167	0.4225	0.4275
480	0.554333	0.544333	0.538333	0.4885	0.4865	0.455333	0.439333	0.422333	0.4745	0.4575	0.394333	0.379333	0.390333	0.5125	0.4975	0.192333	0.185333	0.175333	0.3615	0.3505	0.493333	0.489333	0.497333	0.4695	0.4725	0.439333	0.444333	0.457333	0.4895	0.4705	0.192333	0.186333	0.193333	0.4555	0.4655	0.143333	0.149333	0.149333	0.4775	0.4615
510	0.542	0.544	0.541	0.486	0.483	0.454	0.431	0.423	0.467	0.448	0.483	0.47	0.478	0.513	0.507	0.268	0.263	0.245	0.442	0.426	0.494	0.494	0.494	0.47	0.472	0.449	0.449	0.456	0.488	0.478	0.263	0.265	0.266	0.45	0.417	0.21	0.21	0.211	0.5	0.437
540	0.5495	0.5405	0.5385	0.484167	0.482167	0.4475	0.4255	0.4165	0.471167	0.449167	0.5185	0.5055	0.5135	0.510167	0.495167	0.3595	0.3555	0.3325	0.476167	0.451167	0.4895	0.4925	0.5045	0.467167	0.470167	0.4435	0.4475	0.4555	0.486167	0.478167	0.3585	0.3695	0.3435	0.454167	0.393167	0.3005	0.2865	0.2855	0.479167	0.444167
570	0.562167	0.549167	0.539167	0.4855	0.4845	0.444167	0.423167	0.416167	0.4675	0.4495	0.514167	0.501167	0.515167	0.5045	0.4925	0.427167	0.416167	0.397167	0.4815	0.4605	0.494167	0.494167	0.497167	0.4715	0.4685	0.447167	0.443167	0.459167	0.4865	0.4735	0.431167	0.463167	0.425167	0.4605	0.3805	0.389167	0.363167	0.363167	0.4625	0.4285
600	0.582333	0.559333	0.552333	0.485333	0.483333	0.448333	0.420333	0.413333	0.467333	0.451333	0.518333	0.495333	0.506333	0.501333	0.493333	0.451333	0.444333	0.423333	0.483333	0.461333	0.495333	0.494333	0.497333	0.476333	0.468333	0.448333	0.446333	0.450333	0.485333	0.480333	0.504333	0.475333	0.454333	0.472333	0.378333	0.421333	0.415333	0.419333	0.469333	0.431333
630	0.594167	0.572167	0.567167	0.489167	0.484167	0.447167	0.420167	0.414167	0.467167	0.449167	0.506167	0.489167	0.506167	0.500167	0.493167	0.455167	0.443167	0.424167	0.479167	0.458167	0.496167	0.493167	0.498167	0.471167	0.478167	0.445167	0.445167	0.454167	0.494167	0.478167	0.499167	0.442167	0.433167	0.504167	0.379167	0.440167	0.468167	0.429167	0.488167	0.450167
660	0.611333	0.594333	0.584333	0.4925	0.4875	0.440333	0.421333	0.414333	0.4695	0.4525	0.503333	0.490333	0.501333	0.5065	0.4975	0.447333	0.438333	0.421333	0.4805	0.4585	0.492333	0.496333	0.497333	0.4755	0.4755	0.445333	0.445333	0.453333	0.4935	0.4825	0.498333	0.429333	0.411333	0.5285	0.3835	0.429333	0.434333	0.433333	0.5245	0.4825
690	0.628	0.61	0.602	0.487833	0.482833	0.444	0.423	0.412	0.466833	0.451833	0.503	0.49	0.5	0.499833	0.493833	0.444	0.436	0.417	0.475833	0.454833	0.496	0.497	0.496	0.477833	0.473833	0.446	0.444	0.457	0.487833	0.480833	0.51	0.426	0.421	0.553833	0.393833	0.404	0.437	0.411	0.532833	0.498833
720	0.644833	0.625833	0.620833	0.491667	0.484667	0.443833	0.420833	0.418833	0.470667	0.452667	0.502833	0.487833	0.497833	0.504667	0.490667	0.445833	0.431833	0.413833	0.478667	0.456667	0.504833	0.503833	0.504833	0.479667	0.477667	0.451833	0.446833	0.454833	0.494667	0.482667	0.522833	0.435833	0.427833	0.582667	0.417667	0.398833	0.415833	0.409833	0.551667	0.509667
750	0.653	0.637	0.634	0.4995	0.4965	0.446	0.427	0.418	0.4685	0.4505	0.501	0.487	0.496	0.4985	0.4965	0.436	0.43	0.415	0.4755	0.4545	0.513	0.512	0.513	0.4795	0.4835	0.45	0.448	0.458	0.4925	0.4865	0.552	0.456	0.455	0.6075	0.4525	0.412	0.426	0.409	0.5785	0.5335
780	0.656667	0.642667	0.640667	0.506	0.502	0.448667	0.426667	0.422667	0.468	0.452	0.500667	0.487667	0.495667	0.508	0.51	0.440667	0.429667	0.419667	0.474	0.453	0.518667	0.518667	0.519667	0.482	0.481	0.445667	0.449667	0.460667	0.496	0.488	0.556667	0.474667	0.474667	0.616	0.481	0.431667	0.452667	0.419667	0.604	0.573
810	0.6575	0.6425	0.6435	0.513333	0.508333	0.4475	0.4315	0.4235	0.475333	0.459333	0.5075	0.4995	0.5035	0.519333	0.516333	0.4365	0.4265	0.4185	0.478333	0.458333	0.5225	0.5225	0.5225	0.492333	0.493333	0.4535	0.4505	0.4655	0.504333	0.495333	0.5705	0.4885	0.4975	0.622333	0.495333	0.4515	0.4745	0.4355	0.631333	0.595333
840	0.662167	0.648167	0.648167	0.515	0.511	0.455167	0.434167	0.427167	0.482	0.465	0.521167	0.509167	0.514167	0.525	0.523	0.440167	0.429167	0.419167	0.479	0.458	0.528167	0.528167	0.528167	0.494	0.498	0.465167	0.461167	0.471167	0.511	0.5	0.588167	0.525167	0.526167	0.621	0.51	0.471167	0.494167	0.463167	0.627	0.6
870	0.666833	0.650833	0.651833	0.516333	0.511333	0.455833	0.435833	0.428833	0.483333	0.467333	0.531833	0.518833	0.523833	0.528333	0.527333	0.440833	0.430833	0.417833	0.479333	0.460333	0.529833	0.528833	0.527833	0.496333	0.499333	0.467833	0.463833	0.475833	0.514333	0.505333	0.622833	0.564833	0.564833	0.619333	0.520333	0.486833	0.513833	0.489833	0.625333	0.602333
900	0.665167	0.651167	0.652167	0.517	0.511	0.454167	0.435167	0.427167	0.485	0.469	0.536167	0.524167	0.529167	0.531	0.53	0.442167	0.429167	0.419167	0.483	0.463	0.530167	0.527167	0.528167	0.5	0.5	0.469167	0.467167	0.477167	0.517	0.508	0.624167	0.576167	0.578167	0.616	0.521	0.529167	0.550167	0.522167	0.624	0.602

## Sheet: 0719_TPP_Params
sample	k	n0	r	t_mid	t_gen	auc_l	auc_e	sigma			Doubling Times - compiled
WT_0_072423_B2	0.564053	0.000396904	0.0238502	304.338	29.0626	251.361	250.947	0.0278449			WT- no L	M1 - no L	M2 - no L	M3 - no L	WT +L	M1 + L	M2 + L	M3 + L
WT_0_072423_B3	0.555633	0.000227694	0.0261326	298.457	26.5243	250.884	251.127	0.0264567			29.0626	26.3364	27.2273	35.0899	28.2732	29.0768	28.7175	27.2923
WT_0_072423_B4	0.551025	0.000266471	0.0253919	300.639	27.298	247.599	247.572	0.0262622			26.5243	26.6177	28.277	26.5858	28.395	28.4264	30.0794	31.873
X07_20_23_WT_0_C5	0.482558	0.000153148	0.0256242	314.356	27.0505	210.218	212.047	0.015871			27.298	26.2221	27.8717	30.7503	28.8729	29.077	28.552	30.9373
X07_20_23_WT_0_C6	0.482301	0.00013725	0.0258961	315.268	26.7664	209.667	211.417	0.0147666			27.0505	26.5091	29.977	37.4888	27.0805	30.3977	27.1993	35.261
WT_0.3_072423_B5	0.423952	7.62115e-05	0.0245161	351.756	28.2732	168.834	170.877	0.0148093			26.7664	27.1543	29.5579	26.3339	27.273	29.8364	28.1096	33.7365
WT_0.3_072423_B6	0.412896	7.93987e-05	0.0244109	350.51	28.395	164.945	167.037	0.0156477
WT_0.3_072423_B7	0.405421	8.53994e-05	0.0240068	352.614	28.8729	161.106	163.137	0.0133796
X07_20_23_WT_0.3_C2	0.455186	9.99789e-05	0.0255958	329.089	27.0805	191.59	193.732	0.0162093
X07_20_23_WT_0.3_C3	0.442036	0.000100593	0.0254151	330.033	27.273	185.637	187.777	0.0154201			WT- no L	M1 - no L	M2 - no L	M3 - no L	WT +L	M1 + L	M2 + L	M3 + L
M1_0_072423_C2	0.501691	5.23871e-06	0.026319	435.794	26.3364	157.639	160.418	0.0157835		Average	27.3403	26.5679	28.5822	31.2497	27.9789	29.3628	28.5316	31.82
M1_0_072423_C3	0.49002	5.74064e-06	0.0260408	436.032	26.6177	153.856	156.942	0.0165099		Standard Dev.	1.00588	0.361592	1.15447	4.99598	0.768824	0.764149	1.0469	3.03295
M1_0_072423_C4	0.498987	4.92907e-06	0.0264337	436.003	26.2221	156.685	159.657	0.0156446		N	5	5	5	5	5	5	5	5
X07_20_23_M1_0_D5	0.503788	2.36487e-05	0.0261475	381.167	26.5091	185.814	188.767	0.0159135
X07_20_23_M1_0_D6	0.496799	2.81707e-05	0.0255262	383.041	27.1543	182.305	184.987	0.0149049
M1_0.3_072423_C5	0.44588	3.77887e-06	0.0238385	489.895	29.0768	116.013	119.292	0.0144448			Growth Rates - compiled									Relative Growth Rate
M1_0.3_072423_C6	0.439577	2.8662e-06	0.0243839	489.69	28.4264	114.458	117.462	0.0136066			WT- no L	M1 - no L	M2 - no L	M3 - no L	WT +L	M1 + L	M2 + L	M3 + L		WT- no L	M1 - no L	M2 - no L	M3 - no L	WT +L	M1 + L	M2 + L	M3 + L
M1_0.3_072423_C7	0.422872	3.44319e-06	0.0238384	491.578	29.077	109.317	112.332	0.0130469			0.0238502	0.026319	0.0254578	0.0197535	0.0245161	0.0238385	0.0241368	0.0253971		0.93976	1.03704	1.00311	0.778339	0.988992	0.961659	0.97369	1.02453
X07_20_23_M1_0.3_D2	0.4721	2.33751e-05	0.0228026	434.74	30.3977	148.849	151.533	0.0139116			0.0261326	0.0260408	0.0245127	0.0260721	0.0244109	0.0243839	0.0230439	0.0217472		1.02969	1.02608	0.965866	1.02731	0.98475	0.983662	0.929603	0.877293
X07_20_23_M1_0.3_D3	0.455934	1.9328e-05	0.0232316	433.397	29.8364	144.362	147.022	0.0128756			0.0253919	0.0264337	0.0248692	0.0225411	0.0240068	0.0238384	0.0242767	0.0224049		1.00051	1.04156	0.979913	0.888181	0.968449	0.961653	0.979335	0.903826
M2_0_072423_D2	0.483298	7.53336e-05	0.0254578	344.346	27.2273	196.049	197.472	0.0113676			0.0256242	0.0261475	0.0231226	0.0184894	0.0255958	0.0228026	0.025484	0.0196576		1.00966	1.03028	0.911093	0.728534	1.03255	0.919871	1.02804	0.792999
M2_0_072423_D3	0.488952	0.000107898	0.0245127	343.439	28.277	198.785	200.562	0.0133856			0.0258961	0.0255262	0.0234505	0.0263214	0.0254151	0.0232316	0.0246587	0.0205459		1.02038	1.0058	0.924013	1.03713	1.02526	0.937175	0.994747	0.828834
M2_0_072423_D4	0.495855	0.000103286	0.0248692	340.836	27.8717	202.883	204.777	0.0130061
X07_20_23_M2_0_E5	0.47061	0.000155537	0.0231226	346.612	29.977	189.834	192.127	0.0145668
X07_20_23_M2_0_E6	0.469584	0.000135329	0.0234505	347.609	29.5579	188.952	191.062	0.0149107
M2_0.3_072423_D5	0.439359	5.77214e-05	0.0241368	370.278	28.7175	166.834	169.212	0.0124977			WT- no L	M1 - no L	M2 - no L	M3 - no L	WT +L	M1 + L	M2 + L	M3 + L		WT- no L	M1 - no L	M2 - no L	M3 - no L	WT +L	M1 + L	M2 + L	M3 + L
M2_0.3_072423_D6	0.446612	8.10993e-05	0.0230439	373.791	30.0794	168.019	170.517	0.0149912		Average	0.025379	0.0260934	0.0242826	0.0226355	0.0247889	0.023619	0.02432	0.0219505		1	1.02815	0.956798	0.8919	1	0.952804	0.981083	0.885497
M2_0.3_072423_D7	0.451111	5.88136e-05	0.0242767	368.459	28.552	172.117	174.387	0.013734		Standard Dev.	0.000899013	0.000351453	0.000976748	0.00356724	0.00068414	0.000611963	0.000885105	0.00219985		0.0354235	0.0138482	0.0384865	0.140559	0.0275986	0.0246869	0.0357056	0.0887431
X07_20_23_M2_0.3_E2	0.476919	9.38088e-05	0.025484	334.862	27.1993	197.984	200.032	0.0134993		N	5	5	5	5	5	5	5	5		5	5	5	5	5	5	5	5
X07_20_23_M2_0.3_E3	0.472827	0.000125384	0.0246587	333.952	28.1096	196.714	198.472	0.0133921
M3_0_072423_G2	0.527188	2.30104e-05	0.0197535	508.231	35.0899	127.681	129.402	0.0135137			Carrying Capacity - compiled									Relative Carrying Capacity
M3_0_072423_G3	0.448399	1.35638e-06	0.0260721	487.442	26.5858	117.749	120.747	0.0215809			WT- no L	M1 - no L	M2 - no L	M3 - no L	WT +L	M1 + L	M2 + L	M3 + L		WT- no L	M1 - no L	M2 - no L	M3 - no L	WT +L	M1 + L	M2 + L	M3 + L
M3_0_072423_G4	0.436743	7.56157e-06	0.0225411	486.4	30.7503	115.176	117.548	0.0174547			0.564053	0.501691	0.483298	0.527188	0.423952	0.44588	0.439359	0.419662		1.07008	0.95177	0.916875	1.00014	0.990777	1.04202	1.02678	0.980751
X07_20_23_M3_0_F5	0.513507	0.000602672	0.0184894	364.882	37.4888	197.751	195.817	0.0340879			0.555633	0.49002	0.488952	0.448399	0.412896	0.439577	0.446612	0.445712		1.0541	0.929628	0.927601	0.850667	0.964939	1.02729	1.04373	1.04163
X07_20_23_M3_0_F6	0.401446	4.0078e-05	0.0263214	349.977	26.3339	160.586	162.652	0.0335849			0.551025	0.498987	0.495855	0.436743	0.405421	0.422872	0.451111	0.424584		1.04536	0.946639	0.940699	0.828555	0.947471	0.988255	1.05425	0.992255
M3_0.3_072423_G5	0.419662	1.17317e-06	0.0253971	503.501	27.2923	103.478	106.718	0.0177236			0.482558	0.503788	0.47061	0.513507	0.455186	0.4721	0.476919	0.509108		0.915471	0.955748	0.892805	0.974186	1.06377	1.1033	1.11456	1.18979
M3_0.3_072423_G6	0.445712	7.04073e-06	0.0217472	508.374	31.873	107.802	110.757	0.0170985			0.482301	0.496799	0.469584	0.401446	0.442036	0.455934	0.472827	0.471069		0.914985	0.942489	0.890858	0.761592	1.03304	1.06552	1.105	1.10089
M3_0.3_072423_G7	0.424584	5.14232e-06	0.0224049	505.307	30.9373	103.971	106.748	0.0152372
X07_20_23_M3_0.3_F2	0.509108	0.000219865	0.0196576	394.095	35.261	181.206	181.353	0.024614
X07_20_23_M3_0.3_F3	0.471069	0.000182582	0.0205459	382.323	33.7365	173.205	173.557	0.0249102
											WT- no L	M1 - no L	M2 - no L	M3 - no L	WT +L	M1 + L	M2 + L	M3 + L		WT- no L	M1 - no L	M2 - no L	M3 - no L	WT +L	M1 + L	M2 + L	M3 + L
										Average	0.527114	0.498257	0.48166	0.465457	0.427898	0.447273	0.457366	0.454027		1	0.945255	0.913768	0.883028	1	1.04528	1.06887	1.06106
										Standard Dev.	0.0410578	0.00531261	0.0114598	0.053227	0.0205572	0.0183572	0.016586	0.0368829		0.0778917	0.0100787	0.0217406	0.100978	0.0480422	0.0429009	0.0387616	0.0861955
										N	5	5	5	5	5	5	5	5		5	5	5	5	5	5	5	5

## Sheet: 0726_TPP_RawCurves
time (raw)	WT-B-0-1018-1	WT-B-0-1018-2	WT-B-0-1010-1	WT-B-0-1010-2	WT-B-0-1010-3	WT-B-100-1018-1	WT-B-100-1018-2	WT-B-100-10180-1	WT-B-100-10180-2	WT-B-100-10180-3	M1-B-0-1018-1	M1-B-0-1018-2	M1-B-0-1010-1	M1-B-0-1010-2	M1-B-0-1010-3	M1-B-100-1018-1	M1-B-100-1018-2	M1-B-100-1010-1	M1-B-100-1010-2	M1-B-100-1010-3	M2-B-0-1018-1	M2-B-0-1018-2	M2-B-0-1010-1	M2-B-0-1010-2	M2-B-0-1010-3	M2-B-100-1018-1	M2-B-100-1018-2	M2-B-100-1010-1	M2-B-100-1010-2	M2-B-100-1010-3	M3-B-0-1018-1	M3-B-0-1018-2	M3-B-0-1010-1	M3-B-0-1010-2	M3-B-0-1010-3	M3-B-100-1018-1	M3-B-100-1018-2	M3-B-100-1010-1	M3-B-100-1010-2	M3-B-100-1010-3
0	0.00764	0.00814	-0.00568	-0.00488	-0.00608	0.00734	0.02314	-0.00498	-0.00568	-0.00538	0.00954	0.00694	0.00862	-0.00048	-0.00568	0.02594	0.02584	-0.00548	-0.00618	-0.00508	0.02524	0.02564	-0.00568	-0.00488	-0.00528	0.02324	0.00984	-0.00368	-0.00498	-0.00558	0.00764	0.00754	0.03122	0.00912	0.00172	0.01154	0.02414	0.02752	0.00122	0.00162
30	0.00786	0.00906	0.03486	0.01486	0.00626	0.03956	0.05596	0.00616	0.00646	0.00766	0.00956	0.01006	0.01466	0.00666	0.00406	0.04036	0.05106	0.01216	0.01266	0.00616	0.01476	0.01446	0.02076	0.00636	0.00756	0.04296	0.02376	0.01486	0.00646	0.00666	0.00936	0.01916	0.02656	0.01586	0.01476	0.03496	0.06036	0.04506	0.01286	0.01346
60	0.03636	0.05726	0.00932	0.00962	0.01312	0.04286	0.04016	0.03022	0.02832	0.01552	0.01496	0.04456	0.03162	0.04532	0.04292	0.04666	0.05436	0.02122	0.02742	0.06002	0.05956	0.07246	0.01162	0.03312	0.03812	0.06656	0.07066	0.02492	0.03392	0.03432	0.03836	0.03586	0.05142	0.07252	0.06562	0.07116	0.03926	0.04032	0.03102	0.08252
90	0.06816	0.04796	0.0156	0.0157	0.0151	0.04666	0.04626	0.03	0.0242	0.0147	0.02336	0.03216	0.0371	0.0361	0.0412	0.05006	0.05426	0.0689	0.0622	0.0446	0.07386	0.07036	0.0205	0.0207	0.0222	0.05206	0.05576	0.0406	0.0371	0.0238	0.02826	0.02036	0.0505	0.0639	0.062	0.05416	0.05456	0.048	0.0958	0.0591
120	0.06016	0.05606	0.02544	0.02534	0.02584	0.04836	0.05066	0.02714	0.02634	0.02514	0.03616	0.04036	0.04724	0.04504	0.05324	0.06866	0.07436	0.05204	0.05564	0.05174	0.07656	0.06996	0.03484	0.03474	0.03434	0.06986	0.07416	0.04514	0.03424	0.03434	0.03246	0.03606	0.06524	0.06934	0.07224	0.07036	0.06636	0.06454	0.08584	0.07764
150	0.06048	0.05808	0.03964	0.03724	0.03864	0.06318	0.06428	0.04314	0.04114	0.03784	0.05428	0.06478	0.05664	0.05364	0.05594	0.09408	0.09928	0.06344	0.05924	0.05954	0.09508	0.09378	0.05554	0.05514	0.05364	0.09428	0.09828	0.05434	0.05254	0.05364	0.05168	0.05138	0.09674	0.09844	0.09834	0.08388	0.07888	0.09164	0.11024	0.10644
180	0.08166	0.07136	0.06168	0.05768	0.05978	0.08016	0.07746	0.06718	0.06378	0.05778	0.08496	0.10266	0.06728	0.06538	0.06828	0.12196	0.12176	0.07328	0.06968	0.07548	0.14256	0.14436	0.08708	0.08598	0.08248	0.12226	0.12506	0.08268	0.08258	0.08358	0.08166	0.07646	0.13908	0.14128	0.13688	0.10456	0.09506	0.12118	0.15538	0.15458
210	0.11058	0.09598	0.09586	0.08766	0.09246	0.09948	0.10708	0.10016	0.09366	0.08526	0.12658	0.15728	0.10186	0.09566	0.09836	0.16548	0.16028	0.10606	0.09726	0.10356	0.20148	0.19238	0.13316	0.13426	0.12646	0.16888	0.17398	0.12756	0.12326	0.12296	0.12538	0.11418	0.20256	0.21186	0.20616	0.14168	0.12508	0.16806	0.23876	0.21826
240	0.1521	0.1378	0.14684	0.13124	0.13894	0.1398	0.1412	0.15054	0.14134	0.12544	0.1838	0.2264	0.14054	0.13994	0.14274	0.2249	0.2157	0.14594	0.13554	0.13854	0.2756	0.2669	0.20304	0.20224	0.19354	0.2229	0.2354	0.19114	0.18324	0.18174	0.1867	0.1663	0.29364	0.30804	0.29064	0.1857	0.1676	0.23064	0.32584	0.30204
270	0.20768	0.19428	0.21964	0.19454	0.20934	0.19858	0.19288	0.21704	0.20164	0.18134	0.26428	0.31998	0.20324	0.19694	0.19994	0.30868	0.28858	0.20154	0.18754	0.19024	0.38138	0.36728	0.29484	0.29714	0.28254	0.30578	0.31678	0.27824	0.26654	0.26674	0.26718	0.23828	0.40104	0.42254	0.39744	0.24978	0.22088	0.31834	0.44554	0.41134
300	0.28314	0.26704	0.3197	0.2799	0.3014	0.27094	0.26174	0.3076	0.2899	0.2601	0.36074	0.42464	0.281	0.2812	0.2842	0.40854	0.37394	0.2834	0.2707	0.2546	0.48574	0.47634	0.4119	0.4164	0.3917	0.39564	0.40884	0.3841	0.3663	0.37	0.36324	0.32244	0.5355	0.5514	0.5277	0.31874	0.29944	0.4139	0.5577	0.5147
330	0.36604	0.34374	0.43358	0.38388	0.40948	0.35544	0.34384	0.40878	0.38498	0.34828	0.44914	0.51024	0.38388	0.37518	0.37878	0.48784	0.46314	0.37348	0.34998	0.34308	0.57434	0.56554	0.52998	0.53158	0.50828	0.47854	0.48624	0.48468	0.46438	0.46278	0.46814	0.41974	0.59048	0.60378	0.59488	0.40404	0.37834	0.46078	0.59068	0.56128
360	0.44988	0.42658	0.54018	0.48138	0.51378	0.42768	0.41848	0.48648	0.46038	0.43188	0.47638	0.52698	0.47588	0.46948	0.47008	0.52118	0.50678	0.46128	0.43538	0.42378	0.59548	0.59048	0.59418	0.58658	0.57208	0.50958	0.50968	0.52538	0.50508	0.50328	0.53348	0.48938	0.58038	0.58418	0.59368	0.46538	0.43858	0.45778	0.58068	0.54428
390	0.49278	0.47088	0.57666	0.52836	0.56176	0.45938	0.45648	0.51276	0.48636	0.45826	0.46678	0.51008	0.54636	0.53706	0.53756	0.51438	0.51338	0.50216	0.48296	0.47216	0.57898	0.57308	0.58426	0.57676	0.56826	0.50428	0.50608	0.52236	0.50396	0.49956	0.54938	0.50818	0.56126	0.56716	0.57376	0.48438	0.45738	0.45936	0.57036	0.53126
420	0.4987	0.4787	0.56406	0.52466	0.55646	0.449	0.4591	0.50946	0.48096	0.45736	0.4596	0.4895	0.56556	0.54946	0.55176	0.4949	0.4978	0.50326	0.48326	0.47696	0.5578	0.554	0.56506	0.55706	0.54866	0.4896	0.4916	0.51576	0.49486	0.49066	0.5356	0.4962	0.55396	0.56186	0.56776	0.478	0.4522	0.46256	0.55786	0.52786
450	0.48442	0.46872	0.5505	0.5129	0.5407	0.44722	0.45682	0.5016	0.4746	0.4515	0.45792	0.47662	0.5489	0.5305	0.5354	0.48952	0.49532	0.4993	0.4766	0.4676	0.54672	0.54312	0.55	0.5442	0.5359	0.48372	0.48972	0.5133	0.4905	0.4889	0.51732	0.48662	0.5556	0.5639	0.5689	0.47592	0.44802	0.4676	0.5542	0.5275
480	0.4752	0.456	0.54304	0.50644	0.53114	0.4398	0.4419	0.49854	0.47094	0.44904	0.4595	0.479	0.54524	0.51824	0.52154	0.4796	0.4808	0.49194	0.47464	0.46354	0.5361	0.5326	0.54634	0.54444	0.54124	0.4753	0.4779	0.51364	0.49074	0.48904	0.5027	0.4745	0.56034	0.56574	0.57864	0.4673	0.4382	0.47934	0.55684	0.53454
510	0.47036	0.45206	0.5423	0.5035	0.5288	0.42876	0.43236	0.4955	0.4693	0.4482	0.47376	0.48556	0.5479	0.5202	0.5179	0.47526	0.48036	0.4889	0.4686	0.4606	0.54766	0.54146	0.5475	0.5483	0.5475	0.46906	0.47596	0.519	0.4937	0.4927	0.49406	0.47136	0.5663	0.5735	0.583	0.46176	0.43196	0.4891	0.5585	0.5392
540	0.47494	0.44104	0.5518	0.509	0.5295	0.42454	0.43124	0.4952	0.4674	0.4465	0.48464	0.49044	0.5604	0.5237	0.5195	0.47094	0.47804	0.4934	0.4706	0.4599	0.54194	0.53474	0.5537	0.5552	0.5561	0.46974	0.47724	0.5244	0.4969	0.4954	0.49384	0.47164	0.5647	0.5753	0.5882	0.46774	0.43084	0.4945	0.5602	0.5392
570	0.4748	0.448	0.56018	0.51518	0.53458	0.4174	0.423	0.49698	0.46848	0.44818	0.4961	0.4932	0.57608	0.53208	0.52748	0.4676	0.4748	0.49578	0.46908	0.46158	0.5494	0.537	0.55798	0.56008	0.56238	0.4657	0.4761	0.53058	0.50138	0.49988	0.4959	0.4784	0.56788	0.57688	0.58988	0.4667	0.4236	0.50278	0.55868	0.54128
600	0.47636	0.44876	0.5643	0.5207	0.5392	0.41476	0.42216	0.4994	0.471	0.451	0.50436	0.49506	0.5848	0.541	0.5323	0.47306	0.47906	0.4962	0.4711	0.4666	0.55056	0.53676	0.5591	0.5622	0.5646	0.47156	0.47886	0.5348	0.5045	0.5029	0.49956	0.48816	0.5645	0.5744	0.5899	0.46716	0.42006	0.505	0.5551	0.5374
630	0.47802	0.45162	0.57048	0.52588	0.54408	0.41382	0.42182	0.50278	0.47398	0.45488	0.51262	0.49892	0.59418	0.54548	0.53768	0.47742	0.48762	0.49808	0.47168	0.47128	0.55572	0.53682	0.56178	0.56408	0.56758	0.47912	0.48472	0.53928	0.50678	0.50588	0.50182	0.48582	0.56688	0.57828	0.59348	0.47392	0.41992	0.51068	0.55298	0.53808
660	0.48294	0.45934	0.57258	0.52778	0.54288	0.41474	0.42354	0.50268	0.47438	0.45488	0.51864	0.50204	0.59908	0.54818	0.53818	0.48484	0.49824	0.50128	0.47148	0.47508	0.55774	0.54394	0.56178	0.56478	0.56848	0.48844	0.49484	0.54118	0.50758	0.50698	0.50014	0.48514	0.56418	0.57358	0.58958	0.47514	0.42384	0.51008	0.55118	0.53428
690	0.48414	0.46454	0.57858	0.53208	0.54538	0.41854	0.42434	0.50478	0.47608	0.45868	0.52674	0.50684	0.60478	0.55258	0.54068	0.49534	0.51024	0.50508	0.47648	0.47408	0.55954	0.54264	0.56338	0.56688	0.57128	0.50234	0.50804	0.54398	0.50908	0.50848	0.50864	0.49234	0.56598	0.57988	0.59598	0.49074	0.43424	0.51828	0.55388	0.53608
720	0.48768	0.46728	0.58174	0.53374	0.54464	0.42328	0.43128	0.50454	0.47604	0.45924	0.53188	0.50948	0.61004	0.55304	0.54334	0.50968	0.52298	0.50504	0.47254	0.47504	0.55888	0.54528	0.56404	0.56864	0.57254	0.51698	0.51958	0.54424	0.50864	0.50774	0.50298	0.49068	0.56644	0.57544	0.59634	0.49858	0.44018	0.51864	0.54914	0.53234
	0.4937	0.4667	0.58498	0.53478	0.54438	0.4305	0.4363	0.50368	0.47488	0.45968	0.5386	0.5145	0.61358	0.55428	0.54388	0.5216	0.5433	0.50458	0.47448	0.47758	0.5665	0.5477	0.56418	0.56908	0.57348	0.5276	0.5363	0.54508	0.50808	0.50778	0.5033	0.4914	0.56148	0.57438	0.59188	0.515	0.4536	0.51558	0.54448	0.53378
	0.49926	0.46466	0.58952	0.53892	0.54472	0.43876	0.44456	0.50252	0.47382	0.45962	0.54306	0.51716	0.61662	0.55582	0.54492	0.53256	0.55396	0.50402	0.47292	0.47682	0.56516	0.54686	0.56342	0.56892	0.57422	0.54046	0.54356	0.54382	0.50632	0.50612	0.50376	0.49186	0.56582	0.57692	0.59682	0.52686	0.46596	0.51832	0.54432	0.52962
	0.49658	0.46578	0.59014	0.53834	0.54314	0.44588	0.45588	0.49924	0.47084	0.45764	0.54828	0.51968	0.61564	0.55234	0.54244	0.54338	0.56898	0.49814	0.46514	0.47794	0.56998	0.55298	0.56164	0.56804	0.57294	0.55318	0.55818	0.54074	0.50284	0.50234	0.50518	0.49398	0.56284	0.57584	0.59174	0.53968	0.47618	0.51864	0.54054	0.52554
	0.50406	0.46956	0.58976	0.53756	0.54156	0.45486	0.46736	0.49406	0.46646	0.45416	0.55346	0.52396	0.61716	0.55296	0.54176	0.55456	0.57906	0.49346	0.46226	0.47336	0.57166	0.55726	0.56046	0.56786	0.57276	0.55906	0.56446	0.53656	0.49786	0.49756	0.50656	0.49626	0.56306	0.57286	0.59186	0.54516	0.48466	0.51496	0.53206	0.52326
	0.49722	0.46752	0.58786	0.53536	0.53886	0.46332	0.47742	0.48626	0.45986	0.44896	0.55802	0.52552	0.61666	0.55226	0.54256	0.56342	0.58972	0.49026	0.45716	0.46966	0.57172	0.55402	0.55906	0.56576	0.57146	0.56962	0.57162	0.52816	0.49016	0.48916	0.50712	0.49582	0.55996	0.57246	0.59026	0.55022	0.48982	0.51256	0.52966	0.51286
	0.49938	0.46718	0.58396	0.53326	0.53666	0.47048	0.48388	0.47426	0.45026	0.44186	0.56108	0.52738	0.61816	0.55426	0.54326	0.56928	0.59568	0.48646	0.45376	0.46456	0.57448	0.55508	0.55876	0.56576	0.57026	0.57088	0.57208	0.51316	0.47856	0.47566	0.50728	0.49608	0.55676	0.56966	0.58946	0.55138	0.48678	0.50236	0.51486	0.50236
	0.49678	0.46458	0.6621	0.6173	0.6194	0.47718	0.49268	0.5372	0.5188	0.5094	0.56328	0.52848	0.7052	0.6404	0.6316	0.57618	0.60318	0.5603	0.5327	0.5414	0.57648	0.55888	0.6428	0.65	0.6541	0.57768	0.57638	0.5612	0.5401	0.5306	0.50728	0.49578	0.6419	0.6527	0.6699	0.55648	0.48988	0.5645	0.5802	0.5609
	0.49552	0.46662	0.6491	0.612	0.6139	0.48452	0.50152	0.4788	0.4797	0.4682	0.56582	0.52902	0.6982	0.6361	0.627	0.58222	0.61112	0.5309	0.5096	0.5188	0.57502	0.55482	0.6377	0.6438	0.6471	0.58332	0.58662	0.4254	0.4521	0.4176	0.50692	0.49662	0.6397	0.6453	0.661	0.56032	0.49472	0.4526	0.4726	0.4115

## Sheet: 0726_TPP_Params
sample	k	n0	r	t_mid	t_gen	auc_l	auc_e	sigma			Doubling Times - compiled
WT.B.0.1018.1	0.450371	0.000349073	0.0251393	284.884	27.5723	209.461	211.469	0.0164409			WT- no L	M1 - no L	M2 - no L	M3 - no L	WT +L	M1 + L	M2 + L	M3 + L
WT.B.0.1018.2	0.414093	9.95049e-05	0.0286527	290.841	24.1913	190.131	190.942	0.0138496			27.5723	29.4575	22.4012	22.8667	23.0152	24.1225	24.9103	28.0945
WT.B.0.1010.1	0.560851	0.000293087	0.0265163	284.965	26.1404	260.804	262.115	0.0187018			24.1913	22.3768	20.9938	25.7629	25.1073	26.4405	24.7929	27.0682
WT.B.0.1010.2	0.516806	0.000305173	0.0257225	289.005	26.9471	238.233	239.572	0.016203			26.1404	30.685	24.1614	21.4792	24.5108	29.4061	25.3635	29.8041
WT.B.0.1010.3	0.532846	0.000203396	0.0274589	286.627	25.2431	246.899	248.426	0.0176319			26.9471	26.4376	23.3213	20.0376	24.5075	27.41	23.3764	24.1665
WT.B.100.1018.1	0.388807	8.37643e-05	0.0301169	280.328	23.0152	182.609	183.973	0.0172918			25.2431	25.4704	24.4827	22.0916	26.3589	26.3845	24.5762	22.1115
WT.B.100.1018.2	0.397796	0.000160913	0.0276074	282.984	25.1073	185.771	187.274	0.0174129
WT.B.100.10180.1	0.478576	0.00016864	0.0282792	281.141	24.5108	224.379	225.15	0.0124739
WT.B.100.10180.2	0.453395	0.000158986	0.0282831	281.276	24.5075	212.511	213.356	0.0124406
WT.B.100.10180.3	0.443169	0.000247643	0.0262965	284.797	26.3589	206.154	207.149	0.0125736			WT- no L	M1 - no L	M2 - no L	M3 - no L	WT +L	M1 + L	M2 + L	M3 + L
M1.B.0.1018.1	0.486133	0.00100676	0.0235304	262.539	29.4575	236.928	236.548	0.0220184		Average	26.0188	26.8854	23.0721	22.4476	24.7	26.7527	24.6039	26.2489
M1.B.0.1018.2	0.469494	0.000219149	0.0309761	247.584	22.3768	235.874	236.462	0.0183694		Standard Dev.	1.34455	3.30085	1.41492	2.12362	1.20718	1.91204	0.743995	3.08915
M1.B.0.1010.1	0.556079	0.000578795	0.0225892	303.981	30.685	247.997	248.2	0.0178466		N	5	5	5	5	5	5	5	5
M1.B.0.1010.2	0.507967	0.000205128	0.0262183	298.042	26.4376	229.572	230.387	0.0150159
M1.B.0.1010.3	0.497305	0.000153921	0.0272139	296.915	25.4704	225.316	226.256	0.01454
M1.B.100.1018.1	0.447334	0.000347735	0.0287345	249.138	24.1225	224.041	224.846	0.0215049			Growth Rates - compiled									Relative Growth Rate
M1.B.100.1018.2	0.44711	0.000504267	0.0262154	258.868	26.4405	219.571	219.827	0.0207367			WT- no L	M1 - no L	M2 - no L	M3 - no L	WT +L	M1 + L	M2 + L	M3 + L		WT- no L	M1 - no L	M2 - no L	M3 - no L	WT +L	M1 + L	M2 + L	M3 + L
M1.B.100.1010.1	0.483441	0.000583018	0.0235716	285.058	29.4061	224.748	227.539	0.0181947			0.0251393	0.0235304	0.0309425	0.0303126	0.0301169	0.0287345	0.0278257	0.024672		0.941618	0.881358	1.15898	1.13539	1.07114	1.02198	0.989654	0.877488
M1.B.100.1010.2	0.450982	0.000309343	0.0252881	288.042	27.41	208.322	210.974	0.0161533			0.0286527	0.0309761	0.0330168	0.0269049	0.0276074	0.0262154	0.0279575	0.0256075		1.07322	1.16024	1.23668	1.00775	0.981888	0.93238	0.994339	0.91076
M1.B.100.1010.3	0.428896	0.000189745	0.026271	293.968	26.3845	195.583	196.577	0.0126422			0.0265163	0.0225892	0.0286882	0.0322707	0.0282792	0.0235716	0.0273285	0.0232568		0.993196	0.846101	1.07455	1.20873	1.00578	0.83835	0.97197	0.827154
M2.B.0.1018.1	0.501087	0.000262903	0.0309425	244.073	22.4012	253.505	254.588	0.0200699			0.0257225	0.0262183	0.0297216	0.0345923	0.0282831	0.0252881	0.0296516	0.0286822		0.963465	0.982033	1.11325	1.29569	1.00592	0.899401	1.05459	1.02012
M2.B.0.1018.2	0.480054	0.000134683	0.0330168	247.706	20.9938	241.125	241.795	0.0204873			0.0274589	0.0272139	0.0283118	0.0313761	0.0262965	0.026271	0.028204	0.0313478		1.0285	1.01932	1.06045	1.17523	0.935266	0.934359	1.00311	1.11492
M2.B.0.1010.1	0.554225	0.000314318	0.0286882	260.538	24.1614	271.261	273.019	0.0212517
M2.B.0.1010.2	0.544812	0.000225174	0.0297216	262.13	23.3213	265.79	267.071	0.0187147
M2.B.0.1010.3	0.542783	0.00028106	0.0283118	267.217	24.4827	262.036	263.009	0.017411
M2.B.100.1018.1	0.440516	0.000402355	0.0278257	251.474	24.9103	219.594	220.06	0.0208298			WT- no L	M1 - no L	M2 - no L	M3 - no L	WT +L	M1 + L	M2 + L	M3 + L		WT- no L	M1 - no L	M2 - no L	M3 - no L	WT +L	M1 + L	M2 + L	M3 + L
M2.B.100.1018.2	0.442177	0.00041223	0.0279575	249.556	24.7929	221.27	221.575	0.0194556		Average	0.0266979	0.0261056	0.0301362	0.0310913	0.0281166	0.0260161	0.0281935	0.0267132		1	0.977812	1.12878	1.16456	1	0.925293	1.00273	0.950088
M2.B.100.1010.1	0.509503	0.000364521	0.0273285	264.994	25.3635	247.099	248.047	0.0135108		Standard Dev.	0.00139769	0.00331512	0.0019069	0.00282228	0.00138088	0.00187083	0.00087539	0.00326697		0.0523519	0.124171	0.0714249	0.105712	0.0491126	0.0665384	0.0311343	0.116194
M2.B.100.1010.2	0.471063	0.000177339	0.0296516	265.899	23.3764	228.036	228.442	0.0115781		N	5	5	5	5	5	5	5	5		5	5	5	5	5	5	5	5
M2.B.100.1010.3	0.480089	0.0002861	0.028204	263.253	24.5762	233.672	234.439	0.012438
M3.B.0.1018.1	0.483686	0.00015788	0.0303126	264.809	22.8667	234.675	235.829	0.0208829			Carrying Capacity - compiled									Relative Carrying Capacity
M3.B.0.1018.2	0.469752	0.000330741	0.0269049	269.762	25.7629	225.58	226.769	0.0166316			WT- no L	M1 - no L	M2 - no L	M3 - no L	WT +L	M1 + L	M2 + L	M3 + L		WT- no L	M1 - no L	M2 - no L	M3 - no L	WT +L	M1 + L	M2 + L	M3 + L
M3.B.0.1010.1	0.518282	0.000231274	0.0322707	239.047	21.4792	264.811	265.744	0.0173304			0.450371	0.486133	0.501087	0.483686	0.388807	0.447334	0.440516	0.4287		0.909852	0.9821	1.01231	0.977156	0.89929	1.03466	1.01889	0.991561
M3.B.0.1010.2	0.513651	0.000132307	0.0345923	238.895	20.0376	262.526	263.233	0.0161772			0.414093	0.469494	0.480054	0.469752	0.397796	0.44711	0.442177	0.40077		0.836562	0.948484	0.96982	0.949005	0.920081	1.03414	1.02273	0.926961
M3.B.0.1010.3	0.527755	0.000241109	0.0313761	245.113	22.0916	266.449	266.944	0.015078			0.560851	0.556079	0.554225	0.518282	0.478576	0.483441	0.509503	0.458738		1.13305	1.12341	1.11966	1.04705	1.10692	1.11818	1.17846	1.06104
M3.B.100.1018.1	0.4287	0.000514551	0.024672	272.536	28.0945	204.668	204.991	0.0158635			0.516806	0.507967	0.544812	0.513651	0.453395	0.450982	0.471063	0.53223		1.04407	1.02621	1.10065	1.03769	1.04868	1.0431	1.08955	1.23102
M3.B.100.1018.2	0.40077	0.000416919	0.0256075	268.172	27.0682	193.086	194.66	0.0179875			0.532846	0.497305	0.542783	0.527755	0.443169	0.428896	0.480089	0.480705		1.07647	1.00467	1.09655	1.06619	1.02503	0.992014	1.11042	1.11185
M3.B.100.1010.1	0.458738	0.00139124	0.0232568	249.186	29.8041	229.683	229.301	0.0159074
M3.B.100.1010.2	0.53223	0.000889506	0.0286822	222.873	24.1665	280.522	283.19	0.0242499
M3.B.100.1010.3	0.480705	0.000324643	0.0313478	232.859	22.1115	248.582	249.526	0.0155373
											WT- no L	M1 - no L	M2 - no L	M3 - no L	WT +L	M1 + L	M2 + L	M3 + L		WT- no L	M1 - no L	M2 - no L	M3 - no L	WT +L	M1 + L	M2 + L	M3 + L
										Average	0.494994	0.503395	0.524592	0.502625	0.432349	0.451553	0.46867	0.460229		1	1.01697	n/a	1.01542	1	1.04442	1.08401	1.06449
										Standard Dev.	0.0607905	0.0327141	0.0322256	0.0246861	0.0380355	0.0197996	0.0287141	0.0503366		0.122811	0.0660899	n/a	0.0498715	0.0879742	0.0457955	0.0664143	0.116426
										N	5	5	5	5	5	5	5	5		5	5	5	5	5	5	5	5

## Sheet: 2199_TPP_RawCurves
time	WTC-0-061523-C2	WTC-0-061523-C3	WTC-0-061523-C4	WTC-0-062123-C2	WTC-0-062123-C3	WTC-0-062123-C4	WTC-0.3-061523-C5	WTC-0.3-061523-C6	WTC-0.3-061523-C7	WTC-0.3-062123-C5	WTC-0.3-062123-C6	WTC-0.3-062123-C7	M1-0-061523-D2	M1-0-061523-D3	M1-0-061523-D4	M1-0-062123-D2	M1-0-062123-D3	M1-0-062123-D4	M1-0.3-061523-D5	M1-0.3-061523-D6	M1-0.3-061523-D7	M1-0.3-062123-E5	M1-0.3-062123-E6	M1-0.3-062123-E7	M2-0-061523-E2	M2-0-061523-E3	M2-0-061523-E4	M2-0-062123-M2-E2	M2-0-062123-M2-E3	M2-0-062123-M2-E4	M2-0.3-061523-E5	M2-0.3-061523-E6	M2-0.3-061523-E7	M2-0.3-062123-F5	M2-0.3-062123-F6	M2-0.3-062123-F7	M3-0-061423-F2	M3-0-061423-F3	M3-0-061423-F4	M3-0-062123-F2	M3-0-062123-F3	M3-0-062123-F4	M3-0.3-061423-F5	M3-0.3-061423-F6	M3-0.3-061423-F7	M3-0.3-062123-G5	M3-0.3-062123-G6	M3-0.3-062123-G7
0	0.003875	0.001875	0.001875	-0.0235556	-0.0255556	0.00644444	0.003875	0.001875	0.000875	0.0494444	0.0864444	0.0904444	0.001875	0.001875	0.002875	0.0404444	-0.0215556	0.00344444	0.003875	0.000875	0.004875	0.0664444	0.0764444	0.0984444	0.005875	0.005875	0.004875	0.102444	0.0704444	0.0364444	0.003875	0.005875	0.004875	0.0514444	0.0604444	0.0744444	0.001875	0.002875	0.003875	0.124444	0.110444	0.0624444	0.003875	0.000875	0.001875	0.100444	0.0864444	0.100444
30	-0.0145	0.0495	0.0925	0.0597778	0.0967778	0.103778	0.1205	0.1445	0.1525	0.0917778	0.0667778	-0.000222222	-0.0165	-0.0045	0.0545	0.0917778	0.134778	0.135778	0.1035	0.1165	0.1495	0.169778	0.150778	0.166778	-0.0125	-0.0115	-0.0085	0.106778	0.144778	0.144778	0.0445	0.0925	0.1265	0.153778	0.169778	0.155778	-0.0135	-0.0145	-0.0165	0.0447778	0.158778	0.150778	-0.0165	0.0045	0.0855	0.125778	0.114778	0.136778
60	0.012375	0.010375	0.010375	0.00733333	0.00233333	0.00733333	0.012375	0.012375	0.011375	0.0193333	0.0173333	0.0153333	0.013375	0.009375	0.009375	0.00633333	0.00533333	0.00433333	0.015375	0.012375	0.018375	0.0123333	0.0173333	0.0183333	0.019375	0.018375	0.015375	0.00733333	0.00533333	0.00733333	0.016375	0.016375	0.017375	0.00633333	0.0183333	0.0193333	0.015375	0.015375	0.012375	0.00733333	0.00533333	0.00433333	0.014375	0.010375	0.012375	0.00733333	0.00433333	0.0103333
90	0.022125	0.017125	0.015125	0.0158889	0.00888889	0.0118889	0.018125	0.015125	0.016125	0.0238889	0.0218889	0.0208889	0.018125	0.017125	0.014125	0.0148889	0.0118889	0.00988889	0.019125	0.015125	0.020125	0.0178889	0.0228889	0.0228889	0.023125	0.025125	0.022125	0.0158889	0.0128889	0.0168889	0.025125	0.023125	0.024125	0.0138889	0.0248889	0.0258889	0.021125	0.021125	0.018125	0.0138889	0.0118889	0.00988889	0.018125	0.015125	0.017125	0.0118889	0.00788889	0.0148889
120	0.02325	0.02125	0.02125	0.0175556	0.0135556	0.0175556	0.02025	0.01825	0.02225	0.0285556	0.0265556	0.0245556	0.02225	0.02125	0.02025	0.0155556	0.0155556	0.0145556	0.02525	0.02125	0.02425	0.0205556	0.0245556	0.0275556	0.03625	0.03525	0.03725	0.0205556	0.0185556	0.0225556	0.03225	0.03325	0.02825	0.0205556	0.0305556	0.0355556	0.02725	0.02725	0.02825	0.0195556	0.0175556	0.0155556	0.02925	0.02325	0.02525	0.0155556	0.0165556	0.0205556
150	0.03075	0.02775	0.02675	0.0213333	0.0193333	0.0223333	0.02475	0.01975	0.02975	0.0323333	0.0313333	0.0283333	0.02875	0.02575	0.02475	0.0203333	0.0193333	0.0173333	0.03275	0.02875	0.02775	0.0243333	0.0273333	0.0293333	0.04875	0.04575	0.04475	0.0313333	0.0253333	0.0223333	0.04275	0.04875	0.04075	0.0263333	0.0393333	0.0453333	0.04075	0.03975	0.03275	0.0293333	0.0213333	0.0213333	0.03775	0.03075	0.03875	0.0213333	0.0213333	0.0233333
180	0.042375	0.041375	0.040375	0.0312222	0.0262222	0.0322222	0.039375	0.041375	0.041375	0.0442222	0.0432222	0.0382222	0.041375	0.039375	0.042375	0.0302222	0.0282222	0.0272222	0.042375	0.038375	0.036375	0.0312222	0.0392222	0.0332222	0.071375	0.073375	0.076375	0.0462222	0.0372222	0.0432222	0.071375	0.069375	0.070375	0.0472222	0.0572222	0.0612222	0.058375	0.056375	0.054375	0.0442222	0.0382222	0.0362222	0.056375	0.051375	0.055375	0.0342222	0.0352222	0.0382222
210	0.0555	0.0595	0.0585	0.0452222	0.0402222	0.0422222	0.0575	0.0535	0.0605	0.0572222	0.0552222	0.0512222	0.0545	0.0535	0.0535	0.0442222	0.0402222	0.0412222	0.0575	0.0525	0.0535	0.0472222	0.0482222	0.0482222	0.1095	0.1125	0.1095	0.0702222	0.0612222	0.0692222	0.1065	0.1065	0.1025	0.0732222	0.0792222	0.0872222	0.0795	0.0755	0.0775	0.0622222	0.0572222	0.0572222	0.0845	0.0685	0.0795	0.0552222	0.0572222	0.0562222
240	0.092375	0.088375	0.087375	0.0706667	0.0666667	0.0696667	0.085375	0.082375	0.081375	0.0756667	0.0786667	0.0746667	0.080375	0.085375	0.079375	0.0656667	0.0636667	0.0666667	0.076375	0.075375	0.080375	0.0676667	0.0676667	0.0716667	0.166375	0.159375	0.151375	0.115667	0.100667	0.112667	0.155375	0.143375	0.146375	0.111667	0.119667	0.128667	0.118375	0.117375	0.112375	0.101667	0.0926667	0.0926667	0.129375	0.113375	0.113375	0.0886667	0.0896667	0.0856667
270	0.142125	0.135125	0.134125	0.104222	0.0992222	0.105222	0.133125	0.131125	0.124125	0.115222	0.115222	0.111222	0.132125	0.125125	0.122125	0.103222	0.104222	0.102222	0.115125	0.106125	0.119125	0.0982222	0.101222	0.104222	0.230125	0.221125	0.205125	0.173222	0.159222	0.170222	0.213125	0.217125	0.206125	0.173222	0.189222	0.196222	0.171125	0.171125	0.163125	0.158222	0.144222	0.136222	0.174125	0.166125	0.171125	0.130222	0.131222	0.131222
300	0.203375	0.198375	0.198375	0.159222	0.149222	0.153222	0.197375	0.191375	0.177375	0.171222	0.171222	0.164222	0.185375	0.184375	0.177375	0.159222	0.153222	0.163222	0.167375	0.159375	0.166375	0.149222	0.149222	0.152222	0.294375	0.280375	0.279375	0.253222	0.243222	0.259222	0.289375	0.296375	0.280375	0.265222	0.273222	0.285222	0.239375	0.247375	0.253375	0.218222	0.210222	0.205222	0.256375	0.249375	0.246375	0.192222	0.198222	0.192222
330	0.29275	0.28575	0.27675	0.252778	0.227778	0.235778	0.27375	0.27275	0.25975	0.254778	0.255778	0.241778	0.25675	0.26175	0.25275	0.246778	0.233778	0.248778	0.24775	0.23275	0.23775	0.223778	0.227778	0.233778	0.38175	0.36775	0.36075	0.365778	0.348778	0.371778	0.37575	0.37675	0.36475	0.380778	0.387778	0.389778	0.34675	0.33675	0.34675	0.315778	0.304778	0.289778	0.34975	0.33875	0.32475	0.293778	0.291778	0.273778
360	0.40475	0.38275	0.38075	0.346	0.334	0.337	0.35875	0.35975	0.35475	0.359	0.353	0.353	0.35775	0.36175	0.34875	0.34	0.321	0.358	0.33675	0.32675	0.33375	0.332	0.323	0.327	0.48875	0.44375	0.45175	0.49	0.46	0.486	0.44575	0.45375	0.45375	0.498	0.5	0.533	0.43975	0.43775	0.42975	0.426	0.393	0.395	0.43875	0.42475	0.41575	0.381	0.37	0.367
390	0.523625	0.506625	0.487625	0.461	0.453	0.453	0.466625	0.475625	0.449625	0.475	0.487	0.466	0.469625	0.468625	0.449625	0.458	0.441	0.478	0.444625	0.422625	0.438625	0.446	0.458	0.458	0.531625	0.505625	0.513625	0.554	0.549	0.555	0.499625	0.515625	0.493625	0.589	0.598	0.588	0.497625	0.502625	0.479625	0.514	0.47	0.496	0.486625	0.472625	0.463625	0.458	0.451	0.469
420	0.542625	0.542625	0.537625	0.523222	0.514222	0.506222	0.527625	0.519625	0.541625	0.527222	0.529222	0.541222	0.536625	0.576625	0.542625	0.518222	0.504222	0.543222	0.534625	0.526625	0.523625	0.536222	0.540222	0.526222	0.517625	0.539625	0.528625	0.558222	0.568222	0.563222	0.522625	0.553625	0.531625	0.571222	0.585222	0.598222	0.534625	0.522625	0.513625	0.573222	0.562222	0.572222	0.513625	0.503625	0.505625	0.471222	0.518222	0.526222
450	0.54225	0.57025	0.55725	0.524889	0.517889	0.544889	0.54125	0.54725	0.54925	0.525889	0.528889	0.545889	0.56625	0.56025	0.53525	0.508889	0.519889	0.555889	0.55125	0.55525	0.56225	0.570889	0.575889	0.545889	0.52825	0.52825	0.50625	0.541889	0.540889	0.542889	0.52525	0.55325	0.52525	0.578889	0.569889	0.573889	0.58525	0.56025	0.54825	0.588889	0.556889	0.552889	0.57125	0.51925	0.51425	0.493889	0.557889	0.559889
480	0.5385	0.5665	0.5545	0.524889	0.522889	0.516889	0.5555	0.5485	0.5405	0.545889	0.539889	0.519889	0.5635	0.5755	0.5235	0.502889	0.512889	0.533889	0.5555	0.5585	0.5875	0.558889	0.555889	0.546889	0.5345	0.5155	0.5135	0.537889	0.539889	0.536889	0.5215	0.5595	0.5325	0.568889	0.551889	0.569889	0.5955	0.5835	0.5755	0.535889	0.550889	0.572889	0.5665	0.5525	0.5305	0.510889	0.567889	0.564889
510	0.549625	0.532625	0.554625	0.517111	0.509111	0.494111	0.541625	0.563625	0.544625	0.554111	0.519111	0.507111	0.540625	0.542625	0.549625	0.491111	0.517111	0.534111	0.568625	0.545625	0.566625	0.533111	0.562111	0.543111	0.555625	0.523625	0.525625	0.535111	0.571111	0.534111	0.534625	0.572625	0.550625	0.558111	0.553111	0.555111	0.573625	0.583625	0.580625	0.533111	0.540111	0.529111	0.585625	0.526625	0.541625	0.549111	0.580111	0.569111
540	0.557	0.534	0.558	0.524889	0.527889	0.498889	0.529	0.541	0.549	0.537889	0.517889	0.513889	0.523	0.55	0.533	0.500889	0.519889	0.518889	0.54	0.53	0.568	0.515889	0.549889	0.543889	0.583	0.534	0.538	0.552889	0.563889	0.565889	0.547	0.595	0.569	0.577889	0.556889	0.562889	0.577	0.592	0.577	0.597889	0.566889	0.552889	0.666	0.55	0.603	0.574889	0.579889	0.564889
570	0.558875	0.541875	0.559875	0.536556	0.519556	0.506556	0.533875	0.540875	0.554875	0.538556	0.520556	0.526556	0.532875	0.545875	0.543875	0.517556	0.523556	0.517556	0.539875	0.529875	0.567875	0.517556	0.537556	0.544556	0.608875	0.562875	0.559875	0.561556	0.566556	0.557556	0.568875	0.626875	0.595875	0.590556	0.581556	0.579556	0.682875	0.588875	0.581875	0.623556	0.603556	0.620556	0.642875	0.621875	0.640875	0.601556	0.617556	0.596556
600	0.57225	0.56925	0.56425	0.549444	0.541444	0.523444	0.54825	0.54425	0.55025	0.549444	0.539444	0.537444	0.55225	0.55825	0.55725	0.529444	0.538444	0.530444	0.54825	0.53225	0.59025	0.518444	0.538444	0.549444	0.63025	0.59225	0.58825	0.574444	0.598444	0.552444	0.59225	0.64625	0.61425	0.609444	0.588444	0.590444	0.64225	0.63025	0.64225	0.664444	0.632444	0.629444	0.65725	0.61925	0.65025	0.627444	0.641444	0.614444
630	0.593125	0.582125	0.571125	0.562444	0.567444	0.543444	0.554125	0.567125	0.566125	0.564444	0.553444	0.554444	0.585125	0.579125	0.572125	0.551444	0.562444	0.545444	0.570125	0.540125	0.609125	0.541444	0.552444	0.554444	0.654125	0.624125	0.614125	0.587444	0.601444	0.593444	0.619125	0.655125	0.626125	0.624444	0.590444	0.627444	0.685125	0.649125	0.630125	0.684444	0.645444	0.632444	0.674125	0.630125	0.665125	0.637444	0.652444	0.629444
660	0.6135	0.5965	0.5885	0.586	0.578	0.57	0.5945	0.5785	0.5995	0.574	0.565	0.568	0.6095	0.6005	0.5895	0.574	0.577	0.562	0.5785	0.5665	0.6165	0.548	0.568	0.559	0.6715	0.6465	0.6385	0.617	0.613	0.601	0.6435	0.6665	0.6705	0.636	0.601	0.623	0.6895	0.6915	0.6585	0.692	0.669	0.666	0.6895	0.6335	0.6885	0.654	0.666	0.638
690	0.634375	0.612375	0.613375	0.604667	0.599667	0.598667	0.612375	0.588375	0.607375	0.592667	0.577667	0.575667	0.634375	0.615375	0.636375	0.599667	0.598667	0.573667	0.622375	0.589375	0.618375	0.568667	0.582667	0.562667	0.687375	0.660375	0.644375	0.633667	0.620667	0.608667	0.661375	0.681375	0.672375	0.655667	0.617667	0.631667	0.695375	0.702375	0.676375	0.702667	0.694667	0.685667	0.693375	0.636375	0.690375	0.660667	0.668667	0.643667
720	0.6555	0.6375	0.6275	0.623333	0.614333	0.610333	0.6255	0.6125	0.6125	0.612333	0.598333	0.599333	0.6475	0.6395	0.6375	0.618333	0.618333	0.596333	0.6175	0.6145	0.6315	0.582333	0.598333	0.584333	0.6995	0.6735	0.6615	0.649333	0.643333	0.625333	0.6685	0.6965	0.6825	0.660333	0.631333	0.642333	0.7045	0.7115	0.6875	0.713333	0.699333	0.688333	0.7055	0.6425	0.7015	0.663333	0.671333	0.647333
750	0.66725	0.64825	0.64525	0.639111	0.625111	0.629111	0.63925	0.62625	0.62925	0.633111	0.607111	0.610111	0.66025	0.65525	0.64125	0.631111	0.626111	0.617111	0.62825	0.63625	0.65125	0.598111	0.612111	0.605111	0.70625	0.68825	0.67725	0.658111	0.649111	0.634111	0.67625	0.70225	0.69525	0.674111	0.644111	0.659111	0.70725	0.71025	0.68925	0.714111	0.701111	0.691111	0.71725	0.64925	0.71125	0.668111	0.675111	0.652111
780	0.67275	0.65675	0.65975	0.649889	0.637889	0.640889	0.64975	0.62975	0.63675	0.640889	0.617889	0.626889	0.66875	0.66475	0.66075	0.640889	0.639889	0.629889	0.64275	0.64075	0.66175	0.609889	0.624889	0.613889	0.71075	0.69675	0.68275	0.666889	0.657889	0.640889	0.68175	0.70675	0.70075	0.681889	0.653889	0.669889	0.70975	0.71175	0.68875	0.719889	0.706889	0.694889	0.71775	0.64975	0.71375	0.670889	0.679889	0.656889
810	0.67825	0.66225	0.66725	0.659889	0.647889	0.649889	0.66425	0.64125	0.64525	0.655889	0.639889	0.637889	0.67425	0.67425	0.66825	0.653889	0.649889	0.641889	0.64925	0.65525	0.67125	0.629889	0.642889	0.633889	0.71425	0.70125	0.68725	0.671889	0.662889	0.647889	0.68625	0.71125	0.70625	0.688889	0.660889	0.676889	0.71225	0.71325	0.68925	0.723889	0.710889	0.698889	0.71925	0.65125	0.71325	0.674889	0.681889	0.658889
840	0.6825	0.6655	0.6705	0.663667	0.651667	0.651667	0.6685	0.6455	0.6525	0.660667	0.642667	0.642667	0.6785	0.6795	0.6745	0.657667	0.653667	0.645667	0.6565	0.6635	0.6805	0.636667	0.649667	0.643667	0.7185	0.7055	0.6915	0.672667	0.664667	0.647667	0.6935	0.7185	0.7125	0.691667	0.662667	0.679667	0.7135	0.7155	0.6915	0.722667	0.710667	0.697667	0.7215	0.6525	0.7155	0.674667	0.682667	0.659667
870	0.685875	0.668875	0.674875	0.665111	0.654111	0.654111	0.672875	0.649875	0.655875	0.664111	0.646111	0.645111	0.680875	0.683875	0.678875	0.659111	0.655111	0.649111	0.659875	0.667875	0.684875	0.642111	0.656111	0.647111	0.721875	0.708875	0.694875	0.674111	0.666111	0.650111	0.696875	0.720875	0.715875	0.695111	0.667111	0.682111	0.716875	0.717875	0.692875	0.722111	0.711111	0.699111	0.721875	0.653875	0.715875	0.674111	0.682111	0.659111
900	0.688125	0.673125	0.679125	0.671	0.661	0.661	0.675125	0.652125	0.656125	0.674	0.655	0.655	0.683125	0.687125	0.682125	0.666	0.663	0.657	0.665125	0.672125	0.688125	0.65	0.661	0.655	0.724125	0.712125	0.699125	0.679	0.673	0.656	0.700125	0.724125	0.718125	0.701	0.671	0.688	0.716125	0.717125	0.694125	0.727	0.717	0.703	0.723125	0.656125	0.718125	0.677	0.683	0.663
930	0.68975	0.67475	0.68075	0.672889	0.661889	0.661889	0.67775	0.65375	0.65675	0.675889	0.655889	0.655889	0.68475	0.68875	0.68375	0.667889	0.663889	0.657889	0.66475	0.67375	0.68975	0.650889	0.663889	0.657889	0.72675	0.71475	0.70075	0.680889	0.672889	0.656889	0.70275	0.72575	0.72075	0.701889	0.672889	0.690889	0.71675	0.71775	0.69275	0.725889	0.716889	0.702889	0.72175	0.65675	0.71875	0.674889	0.679889	0.659889
960	0.6885	0.6765	0.6835	0.672556	0.663556	0.663556	0.6785	0.6535	0.6575	0.677556	0.657556	0.657556	0.6855	0.6915	0.6865	0.668556	0.665556	0.659556	0.6655	0.6745	0.6915	0.652556	0.665556	0.659556	0.7295	0.7175	0.7045	0.681556	0.674556	0.658556	0.7045	0.7285	0.7235	0.704556	0.675556	0.692556	0.7155	0.7175	0.6925	0.724556	0.715556	0.703556	0.7225	0.6565	0.7175	0.672556	0.678556	0.656556

## Sheet: 2199_TPP_Params
sample	k	n0	r	t_mid	t_gen	auc_l	auc_e	sigma			Doubling Times - compiled
WTC.0.061523.C2	0.562978	0.000218177	0.0242932	323.354	28.5326	88.6892	90.6019	0.0186737			WT- no L	M1 - no L	M2 - no L	M3 - no L	WT +L	M1 + L	M2 + L	M3 + L
WTC.0.061523.C3	0.59971	0.000407868	0.0219009	332.981	31.6493	89.2231	90.6019	0.0139576			28.5326	32.8535	32.099	35.214	33.2939	32.3396	33.8019	35.1118
WTC.0.061523.C4	0.587723	0.000423067	0.0217387	332.852	31.8854	87.5444	88.7719	0.0126079			31.6493	32.6302	34.7379	34.0308	31.9325	33.4558	34.8281	32.8922
WTC.0.062123.C2	0.555566	0.000163674	0.024134	336.851	28.7208	80.2378	82.1	0.0147073			31.8854	31.6303	33.7222	34.2246	32.5879	34.1543	33.507	34.1322
WTC.0.062123.C3	0.560466	0.000174625	0.0237064	340.566	29.2389	78.9926	81.005	0.016081			28.7208	27.8266	26.9036	30.7044	28.5126	29.546	26.9242	30.3089
WTC.0.062123.C4	0.56074	0.00018284	0.0235381	341.067	29.4478	78.7862	80.72	0.0157423			29.2389	30.0706	26.8772	32.8106	28.3524	28.4808	25.9805	35.9205
WTC.0.3.061523.C5	0.583634	0.00052656	0.0208191	336.699	33.2939	84.9942	85.6369	0.0100599			29.4478	27.827	26.2757	32.1447	27.7055	28.5091	26.6774	33.5755
WTC.0.3.061523.C6	0.576174	0.000395926	0.0217067	335.485	31.9325	84.3759	85.0519	0.0109937
WTC.0.3.061523.C7	0.584858	0.000421719	0.0212701	340.105	32.5879	83.167	84.7369	0.0156355
WTC.0.3.062123.C5	0.554121	0.000150379	0.0243102	337.789	28.5126	79.5035	81.065	0.0136041			WT- no L	M1 - no L	M2 - no L	M3 - no L	WT +L	M1 + L	M2 + L	M3 + L
WTC.0.3.062123.C6	0.555488	0.000147282	0.0244476	336.843	28.3524	80.1923	81.995	0.01668		Average	29.9125	30.4731	30.1026	33.1882	30.3975	31.0809	30.2865	33.6568
WTC.0.3.062123.C7	0.555764	0.000116114	0.0250184	338.684	27.7055	79.1722	81.425	0.0188166		Standard Dev.	1.47668	2.27274	3.84331	1.63026	2.47084	2.54562	4.15279	1.96299
M1.0.061523.D2	0.602987	0.000437732	0.0210981	342.558	32.8535	84.3863	85.5319	0.0125803		N	6	6	6	6	6	6	6	6
M1.0.061523.D3	0.618849	0.000430275	0.0212425	342.262	32.6302	86.7402	88.2619	0.0180827
M1.0.061523.D4	0.56956	0.000348481	0.021914	337.612	31.6303	82.2055	83.9419	0.0185641
M1.0.062123.D2	0.536435	0.000129513	0.0249095	334.357	27.8266	78.6876	80.735	0.0171773			Growth Rates - compiled									Relative Growth Rate
M1.0.062123.D3	0.553018	0.000210949	0.0230506	341.472	30.0706	77.5642	79.22	0.0144743			WT- no L	M1 - no L	M2 - no L	M3 - no L	WT +L	M1 + L	M2 + L	M3 + L		WT- no L	M1 - no L	M2 - no L	M3 - no L	WT +L	M1 + L	M2 + L	M3 + L
M1.0.062123.D4	0.577456	0.000129025	0.0249091	337.473	27.827	82.9544	85.04	0.0168924			0.0242932	0.0210981	0.021594	0.0196839	0.0208191	0.0214334	0.0205061	0.0197412		1.04628	0.908675	0.930034	0.847765	0.907993	0.934786	0.894345	0.860982
M1.0.3.061523.D5	0.593373	0.000345328	0.0214334	347.519	32.3396	80.1675	81.6319	0.0133227			0.0219009	0.0212425	0.0199536	0.0203682	0.0217067	0.0207183	0.0199019	0.0210733		0.94325	0.914893	0.859384	0.877239	0.946704	0.903599	0.867993	0.91908
M1.0.3.061523.D6	0.608657	0.000398671	0.0207183	353.804	33.4558	78.8663	80.1919	0.0127209			0.0217387	0.021914	0.0205546	0.0202529	0.0212701	0.0202946	0.0206867	0.0203077		0.936264	0.943815	0.885268	0.872272	0.927663	0.885119	0.902219	0.885691
M1.0.3.061523.D7	0.625691	0.000449659	0.0202946	356.617	34.1543	79.6002	80.0869	0.00767857			0.024134	0.0249095	0.0257641	0.0225749	0.0243102	0.0234599	0.0257444	0.0228694		1.03943	1.07283	1.10964	0.972278	1.06025	1.02317	1.1228	0.997417
M1.0.3.062123.E5	0.600373	0.000158383	0.0234599	351.239	29.546	78.5166	80.345	0.0140875			0.0237064	0.0230506	0.0257894	0.0211257	0.0244476	0.0243374	0.0266795	0.0192967		1.02101	0.992768	1.11072	0.909862	1.06625	1.06144	1.16359	0.841599
M1.0.3.062123.E6	0.593136	0.000115182	0.0243374	351.166	28.4808	77.4485	79.475	0.0162714			0.0235381	0.0249091	0.0263798	0.0215633	0.0250184	0.0243132	0.0259826	0.0206444		1.01377	1.07281	1.13615	0.928712	1.09114	1.06038	1.13319	0.900377
M1.0.3.062123.E7	0.569721	0.000122954	0.0243132	347.173	28.5091	76.5791	78.185	0.0136828
M2.0.061523.E2	0.536207	0.00103426	0.021594	289.381	32.099	102.565	103.007	0.0163734
M2.0.061523.E3	0.537506	0.00148394	0.0199536	295.158	34.7379	99.9449	100.427	0.0144467			WT- no L	M1 - no L	M2 - no L	M3 - no L	WT +L	M1 + L	M2 + L	M3 + L		WT- no L	M1 - no L	M2 - no L	M3 - no L	WT +L	M1 + L	M2 + L	M3 + L
M2.0.061523.E4	0.53102	0.00125429	0.0205546	294.136	33.7222	99.1964	100.082	0.0173207		Average	0.0232185	0.022854	0.0233393	0.0209281	0.0229287	0.0224261	0.0232502	0.0206555		1	0.984299	1.0052	0.901355	1	0.978083	1.01402	0.900858
M2.0.062123.M2.E2	0.564302	0.000229708	0.0257641	302.984	26.9036	100.109	102.185	0.0207469		Standard Dev.	0.00111886	0.00173501	0.00294586	0.00104613	0.00185889	0.00182911	0.00318621	0.00125534		0.0481882	0.0747251	0.126875	0.0450557	0.0810727	0.0797741	0.138962	0.0547498
M2.0.062123.M2.E3	0.568629	0.000199575	0.0257894	308.439	26.8772	97.8097	99.695	0.0190782		N	6	6	6	6	6	6	6	6		6	6	6	6	6	6	6	6
M2.0.062123.M2.E4	0.563472	0.000192533	0.0263798	302.552	26.2757	100.177	102.14	0.0192959
M2.0.3.061523.E5	0.532686	0.00129915	0.0205061	293.267	33.8019	99.9649	100.337	0.0091315			Carrying Capacity - compiled									Relative Carrying Capacity
M2.0.3.061523.E6	0.570521	0.00144239	0.0199019	300.359	34.8281	103.208	103.487	0.00801505			WT- no L	M1 - no L	M2 - no L	M3 - no L	WT +L	M1 + L	M2 + L	M3 + L		WT- no L	M1 - no L	M2 - no L	M3 - no L	WT +L	M1 + L	M2 + L	M3 + L
M2.0.3.061523.E7	0.539238	0.00113213	0.0206867	297.967	33.507	98.7008	98.9869	0.00990648			0.562978	0.602987	0.536207	0.608541	0.583634	0.593373	0.532686	0.574502		0.985611	1.05565	0.938742	1.06538	1.02691	1.04405	0.937267	1.01084
M2.0.3.062123.F5	0.59534	0.000231603	0.0257444	304.978	26.9242	104.442	106.445	0.0201192			0.59971	0.618849	0.537506	0.585707	0.576174	0.608657	0.570521	0.592449		1.04992	1.08342	0.941016	1.0254	1.01378	1.07094	1.00384	1.04242
M2.0.3.062123.F6	0.576867	0.000177721	0.0266795	303.036	25.9805	102.27	104.48	0.0235356			0.587723	0.56956	0.53102	0.574502	0.584858	0.625691	0.539238	0.59217		1.02893	0.997133	0.929662	1.00579	1.02906	1.10091	0.948794	1.04193
M2.0.3.062123.F7	0.587085	0.000231768	0.0259826	301.617	26.6774	104.935	107.165	0.0228603			0.555566	0.536435	0.564302	0.592449	0.554121	0.600373	0.59534	0.607857		0.972634	0.939142	0.987929	1.03721	0.974982	1.05636	1.04751	1.06953
M3.0.061423.F2	0.608541	0.00106643	0.0196839	322.345	35.214	97.2433	97.5019	0.00772935			0.560466	0.553018	0.568629	0.59217	0.555488	0.593136	0.576867	0.579105		0.981213	0.968174	0.995504	1.03672	0.977387	1.04363	1.015	1.01894
M3.0.061423.F3	0.585707	0.000895943	0.0203682	318.2	34.0308	95.7694	96.0019	0.00764971			0.56074	0.577456	0.563472	0.607857	0.555764	0.569721	0.587085	0.547875		0.981692	1.01096	0.986476	1.06418	0.977873	1.00243	1.03298	0.963991
M3.0.061423.F4	0.574502	0.000958054	0.0202529	315.742	34.2246	95.3201	95.3569	0.00712145
M3.0.062123.F2	0.592449	0.000425059	0.0225749	320.67	30.7044	95.086	97.025	0.0207375
M3.0.062123.F3	0.59217	0.000588585	0.0211257	327.224	32.8106	91.5315	92.51	0.0139906			WT- no L	M1 - no L	M2 - no L	M3 - no L	WT +L	M1 + L	M2 + L	M3 + L		WT- no L	M1 - no L	M2 - no L	M3 - no L	WT +L	M1 + L	M2 + L	M3 + L
M3.0.062123.F4	0.607857	0.000490499	0.0215633	330.258	32.1447	92.0938	93.245	0.0156472		Average	0.571197	0.576384	0.550189	0.593538	0.56834	0.598492	0.566956	0.582326		1	1.00908	0.963221	1.03911	1	1.05305	0.997565	1.02461
M3.0.3.061423.F5	0.579105	0.00116529	0.0197412	314.394	35.1118	96.9393	97.0519	0.00885259		Standard Dev.	0.0180139	0.0306613	0.0169675	0.0130911	0.0147895	0.0185972	0.0255518	0.0205411		0.031537	0.053679	0.0297051	0.0229187	0.0260222	0.0327219	0.0449587	0.0361423
M3.0.3.061423.F6	0.547875	0.000781557	0.0210733	310.872	32.8922	93.3501	93.3919	0.00647263		N	6	6	6	6	6	6	6	6		6	6	6	6	6	6	6	6
M3.0.3.061423.F7	0.53916	0.000965774	0.0203077	311.362	34.1322	91.726	92.0719	0.00644617
M3.0.3.062123.G5	0.518072	0.000343603	0.0228694	319.978	30.3089	83.4635	84.11	0.00909029
M3.0.3.062123.G6	0.609345	0.000906804	0.0192967	337.297	35.9205	88.8583	89.15	0.00531854
M3.0.3.062123.G7	0.599669	0.000551962	0.0206444	338.577	33.5755	86.3067	87.035	0.00838934

## Sheet: 0178_FMN_RawCurves
time	WT-0-7-3-23-C2	WT-0-7-3-23-C3	WT-0-7-3-23-C4	WT-0-71423-C2	WT-0-71423-C3	WT-0-71423-C4	WT1-100-7-3-23-C5	WT1-100-7-3-23-C6	WT1-100-7-3-23-C7	WT-100-71423-C5	WT-100-71423-C6	WT-100-71423-C7	M1-0-7-3-23-D2	M1-0-7-3-23-D3	M1-0-7-3-23-D4	M1-0-71423-D2	M1-0-71423-D3	M1-0-71423-D4	M1-100-7-5-23-D5	M1-100-7-5-23-D6	M1-100-7-5-23-D7	M1-100-71423-D5	M1-100-71423-D6	M1-100-71423-D7	M2-0-7-3-23-E2	M2-0-7-3-23-E3	M2-0-7-3-23-E4	M2-0-71423-E2	M2-0-71423-E3	M2-0-71423-E4	M2-100-7-3-23-E5	M2-100-7-3-23-E6	M2-100-7-3-23-E7	M2-100-71423-E5	M2-100-71423-E6	M2-100-71423-E7	M3-0-7-3-23-F2	M3-0-7-3-23-F3	M3-0-7-3-23-F4	M3-0-71423-F2	M3-0-71423-F2	M3-0-71423-F2	M3-100-7-3-23-F5	M3-100-7-3-23-F6	M3-100-7-3-23-F7	M3-100-71423-F5	M3-100-71423-F6	M3-100-71423-F7
0	-0.066625	-0.000625	0.004375	-0.0533	-0.0503	-0.0463	0.021375	0.025375	0.019375	-0.0483	-0.0533	-0.0653	0.003375	0.005375	0.025375	-0.0353	-0.0313	-0.0303	0.016375	0.019375	0.047375	-0.0333	-0.0333	-0.0413	-0.002625	0.005375	0.017375	-0.0063	-0.0193	-0.0133	-0.005625	0.022375	0.012375	-0.0223	-0.0193	-0.0253	-0.014625	-0.015625	0.010375	-0.0183	-0.0103	-0.0103	-0.031625	0.033375	-0.002625	-0.0073	-0.0083	-0.0103
30	-0.069875	0.040125	0.057125	0.0598	0.0938	0.1198	0.074125	0.093125	0.056125	0.1228	0.1268	0.1288	-0.099875	0.046125	0.066125	-0.0212	0.0718	0.0948	0.075125	0.053125	0.070125	0.1168	0.1278	0.1218	-0.000875	0.037125	0.058125	-0.0212	0.0478	0.0868	0.033125	0.067125	0.060125	0.1058	0.1098	0.1098	-0.027875	0.011125	0.041125	-0.0232	-0.0252	0.0418	0.020125	0.084125	0.049125	0.0638	0.0648	0.0768
60	0.024125	0.018125	0.014125	0.0149	0.0169	0.0119	0.012125	0.014125	0.013125	0.0129	0.0109	0.0099	0.017125	0.014125	0.010125	0.0119	0.0089	0.0089	0.013125	0.011125	0.009125	0.0069	0.0089	0.0109	0.017125	0.011125	0.013125	0.0119	0.0119	0.0099	0.012125	0.014125	0.005125	0.0109	0.0119	0.0109	0.013125	0.017125	0.016125	0.0089	0.0089	0.0059	0.014125	0.014125	0.006125	0.0079	0.0059	0.0059
90	0.02625	0.02225	0.01925	0.0143	0.0183	0.0153	0.02025	0.02225	0.01925	0.0163	0.0143	0.0153	0.01925	0.01525	0.01325	0.0133	0.0123	0.0123	0.01825	0.01725	0.01525	0.0113	0.0133	0.0163	0.01725	0.01225	0.01525	0.0163	0.0153	0.0143	0.01525	0.01725	0.01125	0.0153	0.0163	0.0153	0.01325	0.01725	0.01825	0.0103	0.0103	0.0083	0.01625	0.01825	0.01525	0.0103	0.0083	0.0083
120	0.0285	0.0245	0.0215	0.0236	0.0226	0.0196	0.0255	0.0255	0.0235	0.0196	0.0166	0.0216	0.0205	0.0195	0.0175	0.0176	0.0176	0.0166	0.0235	0.0225	0.0215	0.0126	0.0146	0.0176	0.0185	0.0145	0.0175	0.0226	0.0216	0.0186	0.0185	0.0205	0.0135	0.0176	0.0176	0.0176	0.0175	0.0215	0.0225	0.0126	0.0136	0.0096	0.0215	0.0215	0.0135	0.0116	0.0106	0.0106
150	0.0315	0.0245	0.0225	0.0306	0.0306	0.0256	0.0295	0.0265	0.0265	0.0226	0.0196	0.0186	0.0225	0.0195	0.0175	0.0206	0.0206	0.0186	0.0235	0.0225	0.0205	0.0166	0.0176	0.0196	0.0205	0.0155	0.0185	0.0296	0.0256	0.0216	0.0195	0.0225	0.0155	0.0216	0.0256	0.0226	0.0195	0.0245	0.0255	0.0136	0.0146	0.0116	0.0215	0.0225	0.0275	0.0146	0.0126	0.0126
180	0.03575	0.03175	0.02575	0.037	0.039	0.037	0.03875	0.03775	0.03375	0.025	0.022	0.02	0.02475	0.02175	0.01775	0.026	0.023	0.022	0.02875	0.02575	0.02175	0.02	0.02	0.022	0.02175	0.01575	0.02075	0.041	0.036	0.036	0.02075	0.02175	0.01475	0.03	0.03	0.025	0.02575	0.02775	0.03075	0.012	0.014	0.012	0.02675	0.02575	0.01975	0.014	0.015	0.016
210	0.043125	0.036125	0.032125	0.0534	0.0554	0.0524	0.050125	0.049125	0.046125	0.0304	0.0304	0.0294	0.029125	0.026125	0.024125	0.0334	0.0314	0.0294	0.039125	0.037125	0.032125	0.0234	0.0204	0.0244	0.024125	0.019125	0.020125	0.0584	0.0554	0.0574	0.022125	0.028125	0.017125	0.0334	0.0324	0.0344	0.038125	0.040125	0.039125	0.0154	0.0174	0.0164	0.034125	0.031125	0.023125	0.0244	0.0174	0.0204
240	0.057125	0.049125	0.047125	0.075	0.074	0.08	0.066125	0.062125	0.056125	0.039	0.036	0.037	0.037125	0.031125	0.032125	0.044	0.041	0.04	0.049125	0.050125	0.047125	0.028	0.03	0.033	0.031125	0.023125	0.025125	0.082	0.078	0.083	0.028125	0.032125	0.024125	0.048	0.054	0.049	0.050125	0.055125	0.056125	0.021	0.019	0.016	0.044125	0.040125	0.032125	0.028	0.026	0.025
270	0.072625	0.065625	0.064625	0.1122	0.1112	0.1182	0.091625	0.083625	0.074625	0.0502	0.0472	0.0512	0.045625	0.041625	0.042625	0.0622	0.0572	0.0602	0.075625	0.067625	0.061625	0.0372	0.0382	0.0422	0.039625	0.030625	0.033625	0.1232	0.1212	0.1202	0.035625	0.037625	0.032625	0.0652	0.0732	0.0702	0.069625	0.072625	0.072625	0.0262	0.0242	0.0232	0.055625	0.051625	0.044625	0.0372	0.0362	0.0352
300	0.093875	0.088875	0.081875	0.1596	0.1676	0.1716	0.128875	0.116875	0.102875	0.0666	0.0606	0.0636	0.058875	0.052875	0.054875	0.0846	0.0816	0.0836	0.096875	0.093875	0.084875	0.0516	0.0486	0.0566	0.050875	0.040875	0.041875	0.1846	0.1726	0.1786	0.047875	0.049875	0.041875	0.0966	0.0956	0.0936	0.086875	0.091875	0.090875	0.0326	0.0306	0.0296	0.070875	0.071875	0.053875	0.0476	0.0476	0.0456
330	0.123625	0.120625	0.113625	0.2202	0.2352	0.2382	0.175625	0.168625	0.146625	0.0862	0.0802	0.0842	0.080625	0.074625	0.075625	0.1202	0.1182	0.1192	0.139625	0.140625	0.126625	0.0662	0.0652	0.0752	0.066625	0.055625	0.057625	0.2562	0.2502	0.2422	0.063625	0.070625	0.060625	0.1322	0.1342	0.1342	0.108625	0.111625	0.108625	0.0442	0.0392	0.0372	0.095625	0.093625	0.071625	0.0642	0.0652	0.0622
360	0.168625	0.158625	0.152625	0.2844	0.2924	0.3014	0.256625	0.238625	0.205625	0.1154	0.1064	0.1134	0.109625	0.101625	0.102625	0.1744	0.1624	0.1734	0.205625	0.197625	0.182625	0.0904	0.0894	0.1004	0.090625	0.075625	0.077625	0.3214	0.3234	0.3314	0.081625	0.090625	0.082625	0.1844	0.1904	0.1914	0.127625	0.129625	0.128625	0.0504	0.0434	0.0424	0.128625	0.123625	0.089625	0.0834	0.0874	0.0864
390	0.228875	0.220875	0.209875	0.3743	0.3663	0.3563	0.343875	0.326875	0.284875	0.1553	0.1463	0.1523	0.151875	0.140875	0.144875	0.2433	0.2323	0.2513	0.298875	0.280875	0.266875	0.1243	0.1233	0.1393	0.124875	0.109875	0.110875	0.4203	0.4103	0.3943	0.127875	0.126875	0.122875	0.2453	0.2653	0.2653	0.142875	0.145875	0.144875	0.0563	0.0513	0.0503	0.172875	0.167875	0.120875	0.1163	0.1213	0.1213
420	0.302625	0.292625	0.279625	0.4264	0.4354	0.4354	0.432625	0.419625	0.374625	0.2094	0.1994	0.2054	0.211625	0.194625	0.198625	0.3514	0.3054	0.3594	0.411625	0.394625	0.369625	0.1704	0.1694	0.1914	0.177625	0.153625	0.152625	0.4474	0.4774	0.4544	0.174625	0.181625	0.173625	0.3284	0.3564	0.3534	0.155625	0.161625	0.154625	0.0614	0.0524	0.0524	0.229625	0.226625	0.163625	0.1574	0.1684	0.1654
450	0.389375	0.382375	0.368375	0.4508	0.4588	0.4558	0.491375	0.488375	0.439375	0.2768	0.2688	0.2758	0.291375	0.268375	0.273375	0.4628	0.4068	0.4398	0.517375	0.494375	0.475375	0.2378	0.2338	0.2548	0.249375	0.217375	0.219375	0.4818	0.4998	0.4948	0.252375	0.255375	0.249375	0.4008	0.4308	0.4388	0.169375	0.165375	0.166375	0.0628	0.0548	0.0568	0.309375	0.298375	0.221375	0.2168	0.2278	0.2258
480	0.459875	0.439875	0.430875	0.4585	0.4545	0.4755	0.510875	0.511875	0.480875	0.3525	0.3415	0.3515	0.384875	0.353875	0.363875	0.4835	0.5165	0.4755	0.543875	0.537875	0.536875	0.3215	0.3175	0.3535	0.335875	0.299875	0.297875	0.4675	0.4985	0.4925	0.337875	0.340875	0.330875	0.4565	0.4715	0.4815	0.180875	0.173875	0.171875	0.0645	0.0585	0.0595	0.390875	0.378875	0.296875	0.2905	0.3035	0.3035
510	0.47825	0.47725	0.46825	0.4449	0.4489	0.4559	0.50425	0.50425	0.47925	0.4029	0.3849	0.3969	0.45425	0.42325	0.43925	0.4949	0.5349	0.4929	0.53525	0.54025	0.54725	0.3909	0.3859	0.4139	0.43525	0.39925	0.39625	0.4679	0.4959	0.4949	0.42925	0.43825	0.42025	0.4769	0.4939	0.4959	0.18525	0.17625	0.16925	0.0649	0.0599	0.0619	0.43725	0.43625	0.35725	0.3599	0.3739	0.3709
540	0.481	0.48	0.472	0.4347	0.4397	0.4447	0.505	0.506	0.477	0.4287	0.4097	0.4187	0.486	0.466	0.475	0.4817	0.5127	0.4877	0.554	0.535	0.549	0.4297	0.4187	0.4497	0.496	0.471	0.459	0.4787	0.4967	0.4967	0.487	0.491	0.473	0.4787	0.4937	0.4957	0.187	0.172	0.167	0.0667	0.0577	0.0607	0.454	0.459	0.387	0.3987	0.4137	0.4087
570	0.478125	0.479125	0.468125	0.4349	0.4479	0.4439	0.500125	0.503125	0.475125	0.4419	0.4189	0.4249	0.495125	0.474125	0.486125	0.5029	0.4789	0.4709	0.541125	0.537125	0.549125	0.4469	0.4399	0.4659	0.515125	0.505125	0.491125	0.4819	0.4969	0.5189	0.502125	0.510125	0.496125	0.4829	0.4919	0.5059	0.180125	0.167125	0.164125	0.0629	0.0569	0.0599	0.456125	0.458125	0.390125	0.4139	0.4339	0.4259
600	0.475375	0.471375	0.467375	0.4451	0.4531	0.4421	0.501375	0.499375	0.475375	0.4481	0.4231	0.4301	0.492375	0.472375	0.490375	0.4931	0.4671	0.4661	0.527375	0.533375	0.537375	0.4581	0.4481	0.4761	0.512375	0.510375	0.494375	0.5001	0.5081	0.5091	0.502375	0.513375	0.497375	0.4851	0.4921	0.4991	0.167375	0.158375	0.154375	0.0631	0.0571	0.0591	0.452375	0.458375	0.387375	0.4221	0.4381	0.4291
630	0.47225	0.47025	0.46525	0.4547	0.4727	0.4577	0.50425	0.50025	0.47425	0.4517	0.4267	0.4317	0.48925	0.47225	0.48725	0.4627	0.4567	0.4547	0.54325	0.56225	0.53925	0.4587	0.4507	0.4797	0.50625	0.50425	0.49225	0.5137	0.5207	0.5247	0.49925	0.51225	0.49125	0.4877	0.4917	0.4977	0.15025	0.14425	0.13725	0.0607	0.0537	0.0567	0.45225	0.45525	0.38725	0.4267	0.4417	0.4337
660	0.471625	0.467625	0.462625	0.4741	0.5011	0.4761	0.503625	0.500625	0.474625	0.4551	0.4291	0.4341	0.488625	0.471625	0.483625	0.4601	0.4491	0.4731	0.564625	0.564625	0.536625	0.4641	0.4571	0.4801	0.506625	0.501625	0.488625	0.5261	0.5351	0.5321	0.499625	0.512625	0.488625	0.4841	0.4881	0.5001	0.126625	0.123625	0.121625	0.0561	0.0511	0.0531	0.450625	0.457625	0.386625	0.4321	0.4441	0.4391
690	0.473	0.468	0.463	0.4957	0.5237	0.4977	0.501	0.494	0.475	0.4497	0.4277	0.4367	0.49	0.47	0.485	0.4667	0.4537	0.4697	0.585	0.568	0.551	0.4657	0.4557	0.4777	0.504	0.498	0.485	0.5467	0.5537	0.5437	0.502	0.51	0.492	0.4857	0.4847	0.4917	0.119	0.111	0.105	0.0517	0.0467	0.0487	0.451	0.452	0.387	0.4307	0.4447	0.4377
720	0.46875	0.46775	0.46175	0.5213	0.5483	0.5223	0.50375	0.49275	0.46975	0.4533	0.4283	0.4393	0.48775	0.46775	0.48375	0.4813	0.4783	0.4773	0.57975	0.59175	0.56775	0.4653	0.4553	0.4773	0.50275	0.49375	0.48275	0.5663	0.5763	0.5623	0.50075	0.50675	0.49175	0.4813	0.4843	0.4883	0.10275	0.10475	0.10175	0.0483	0.0433	0.0443	0.44975	0.45475	0.38575	0.4313	0.4483	0.4393
750	0.46925	0.46625	0.45825	0.5469	0.5629	0.5429	0.51025	0.49225	0.46825	0.4539	0.4289	0.4429	0.48825	0.47025	0.48425	0.5079	0.5139	0.5009	0.60125	0.62225	0.59125	0.4599	0.4559	0.4769	0.49825	0.48925	0.48925	0.5849	0.5859	0.5899	0.49825	0.50625	0.48825	0.4819	0.4849	0.4819	0.08725	0.08825	0.09025	0.0439	0.0409	0.0419	0.45025	0.45425	0.38825	0.4319	0.4509	0.4389
780	0.466875	0.465875	0.458875	0.5647	0.5767	0.5607	0.521875	0.499875	0.472875	0.4517	0.4257	0.4427	0.485875	0.467875	0.481875	0.5357	0.5267	0.5237	0.622875	0.623875	0.597875	0.4607	0.4537	0.4697	0.493875	0.486875	0.488875	0.5967	0.5997	0.5967	0.492875	0.506875	0.487875	0.4817	0.4807	0.4867	0.077875	0.076875	0.080875	0.0437	0.0407	0.0407	0.451875	0.454875	0.386875	0.4337	0.4507	0.4407
810	0.465875	0.464875	0.459875	0.5797	0.5917	0.5777	0.538875	0.505875	0.480875	0.4517	0.4267	0.4417	0.484875	0.466875	0.480875	0.5587	0.5557	0.5447	0.631875	0.633875	0.615875	0.4577	0.4527	0.4677	0.491875	0.483875	0.488875	0.6077	0.6137	0.5997	0.490875	0.501875	0.486875	0.4867	0.4837	0.4947	0.073875	0.072875	0.077875	0.0407	0.0377	0.0397	0.452875	0.454875	0.387875	0.4347	0.4627	0.4427
840	0.463625	0.465625	0.461625	0.5885	0.5995	0.5865	0.551625	0.511625	0.485625	0.4525	0.4275	0.4435	0.485625	0.466625	0.478625	0.5705	0.5685	0.5585	0.637625	0.642625	0.628625	0.4575	0.4505	0.4615	0.493625	0.480625	0.488625	0.6145	0.6195	0.6055	0.491625	0.502625	0.490625	0.4985	0.4945	0.4995	0.072625	0.073625	0.075625	0.0405	0.0385	0.0385	0.454625	0.457625	0.389625	0.4365	0.4525	0.4415
870	0.471625	0.468625	0.463625	0.595	0.605	0.59	0.561625	0.518625	0.490625	0.452	0.431	0.446	0.492625	0.470625	0.483625	0.577	0.577	0.561	0.642625	0.647625	0.636625	0.453	0.447	0.462	0.501625	0.480625	0.487625	0.62	0.625	0.61	0.497625	0.507625	0.496625	0.502	0.498	0.504	0.073625	0.074625	0.075625	0.041	0.041	0.041	0.457625	0.454625	0.389625	0.436	0.459	0.444
900	0.478125	0.475125	0.468125	0.5977	0.6077	0.5917	0.570125	0.519125	0.493125	0.4547	0.4357	0.4497	0.500125	0.478125	0.490125	0.5797	0.5807	0.5607	0.644125	0.650125	0.641125	0.4507	0.4497	0.4637	0.512125	0.485125	0.494125	0.6217	0.6287	0.6137	0.511125	0.521125	0.506125	0.5057	0.4997	0.5047	0.076125	0.074125	0.078125	0.0427	0.0407	0.0387	0.462125	0.460125	0.391125	0.4407	0.4587	0.4477
930	0.48275	0.47875	0.47075	0.5964	0.6074	0.5924	0.57475	0.52075	0.49375	0.4564	0.4384	0.4524	0.50375	0.48175	0.49475	0.5764	0.5784	0.5574	0.64575	0.64975	0.64375	0.4574	0.4554	0.4694	0.52475	0.49375	0.50475	0.6224	0.6284	0.6134	0.52075	0.53075	0.51375	0.5074	0.4994	0.5054	0.07975	0.07575	0.07875	0.0434	0.0394	0.0414	0.46675	0.46675	0.39675	0.4454	0.4634	0.4534
960	0.486	0.481	0.473	0.5958	0.6088	0.5928	0.579	0.52	0.492	0.4618	0.4428	0.4578	0.507	0.484	0.498	0.5748	0.5778	0.5538	0.647	0.651	0.645	0.4638	0.4578	0.4728	0.531	0.499	0.512	0.6238	0.6308	0.6178	0.528	0.539	0.518	0.5078	0.4998	0.5048	0.085	0.08	0.08	0.0458	0.0418	0.0438	0.469	0.469	0.398	0.4508	0.4698	0.4588

## Sheet: 0178_FMN_Params
sample	k	n0	r	t_mid	t_gen	auc_l	auc_e	sigma			Doubling Times - compiled
WT.0.7.3.23.C2	0.458148	7.05569e-05	0.0224175	391.587	30.92	164.21	166.558	0.0151875			WT- no L	M1 - no L	M2 - no L	M3 - no L	WT +L	M1 + L	M2 + L	M3 + L
WT.0.7.3.23.C3	0.461728	8.26494e-05	0.0219211	393.591	31.6201	164.569	166.933	0.0148189			30.92	30.7322	29.6269	28.4443	30.4127	29.2559	30.4542	33.4765
WT.0.7.3.23.C4	0.459647	9.17114e-05	0.0215194	395.892	32.2103	162.771	165.283	0.0149481			31.6201	31.7281	30.07	26.5742	29.0146	31.5722	31.0508	33.8408
WT.0.71423.C2	0.465457	0.000527007	0.0201023	337.395	34.4809	192.03	191.331	0.0248423			32.2103	32.5327	30.4693	27.4071	30.1894	29.4057	31.6423	35.2508
WT.0.71423.C3	0.4799	0.000786564	0.0188198	340.706	36.8308	196.389	194.937	0.0276013			34.4809	26.5287	37.554	27.2988	36.9126	35.2473	33.8366	35.8732
WT.0.71423.C4	0.471853	0.000673918	0.0196535	333.267	35.2683	196.609	195.792	0.0230189			36.8308	27.3135	34.5002	31.2594	35.7206	34.8948	31.1407	36.0104
WT1.100.7.3.23.C5	0.499711	0.000153068	0.0227914	354.985	30.4127	197.389	200.023	0.0152742			35.2683	27.1073	37.061	33.7803	36.6013	34.5935	30.7606	35.378
WT1.100.7.3.23.C6	0.492951	9.06001e-05	0.0238896	360.053	29.0146	192.223	195.193	0.016425
WT1.100.7.3.23.C7	0.468723	9.92205e-05	0.02296	368.477	30.1894	178.828	181.618	0.0147626
WT.100.71423.C5	0.449325	0.000152714	0.0187781	425.315	36.9126	145.935	148.002	0.0103019			WT- no L	M1 - no L	M2 - no L	M3 - no L	WT +L	M1 + L	M2 + L	M3 + L
WT.100.71423.C6	0.425516	0.000115239	0.0194047	423.288	35.7206	139.054	141.207	0.0102738		Average	33.5551	29.3237	33.2136	29.1273	33.1419	32.4949	31.4809	34.9716
WT.100.71423.C7	0.435859	0.000149337	0.0189378	421.303	36.6013	143.303	145.512	0.0113373		Standard Dev.	2.3246	2.63925	3.62145	2.8101	3.63416	2.77937	1.22059	1.06292
M1.0.7.3.23.D2	0.482751	2.94263e-05	0.0225544	430.307	30.7322	154.347	156.898	0.0135412		N	6	6	6	6	6	6	6	6
M1.0.7.3.23.D3	0.467189	3.53843e-05	0.0218465	434.31	31.7281	147.507	149.893	0.0128168
M1.0.7.3.23.D4	0.486682	4.70797e-05	0.0213062	433.838	32.5327	153.895	156.703	0.0140505
M1.0.71423.D2	0.478762	2.24e-05	0.0261282	381.595	26.5287	176.379	179.007	0.0209501			Growth Rates - compiled									Relative Growth Rate
M1.0.71423.D3	0.481123	2.57e-05	0.0253775	387.632	27.3135	174.344	177.432	0.030844			WT- no L	M1 - no L	M2 - no L	M3 - no L	WT +L	M1 + L	M2 + L	M3 + L		WT- no L	M1 - no L	M2 - no L	M3 - no L	WT +L	M1 + L	M2 + L	M3 + L
M1.0.71423.D4	0.474529	2.91e-05	0.0255705	379.277	27.1073	175.919	178.317	0.0175288			0.0224175	0.0225544	0.0233959	0.0243686	0.0227914	0.0236925	0.0227603	0.0207055		1.08094	1.08754	1.12811	1.17502	1.07878	1.12144	1.07732	0.980053
M1.100.7.5.23.D5	0.555814	6.70924e-05	0.0236925	380.795	29.2559	205.21	207.223	0.0202054			0.0219211	0.0218465	0.0230511	0.0260835	0.0238896	0.0219544	0.022323	0.0204826		1.057	1.0534	1.11149	1.25771	1.13077	1.03917	1.05661	0.969501
M1.100.7.5.23.D6	0.562684	0.000117788	0.0219544	385.863	31.5722	204.897	206.278	0.0206339			0.0215194	0.0213062	0.022749	0.0252908	0.02296	0.0235718	0.0219057	0.0196633		1.03763	1.02735	1.09692	1.21948	1.08676	1.11573	1.03686	0.930724
M1.100.7.5.23.D7	0.552433	5.78715e-05	0.0235718	388.759	29.4057	199.564	201.913	0.0179217			0.0201023	0.0261282	0.0184573	0.0253911	0.0187781	0.0196653	0.0204851	0.0193221		0.969305	1.25986	0.889985	1.22432	0.888823	0.930816	0.969623	0.914575
M1.100.71423.D5	0.466425	7.66e-05	0.0196653	443.114	35.2473	143.192	145.962	0.0116716			0.0188198	0.0253775	0.0200911	0.0221741	0.0194047	0.0198639	0.0222586	0.0192486		0.907461	1.22366	0.968763	1.0692	0.918482	0.94022	1.05357	0.911092
M1.100.71423.D6	0.455582	6.83e-05	0.0198639	443.269	34.8948	139.789	142.212	0.0105393			0.0196535	0.0255705	0.0187029	0.0205193	0.0189378	0.0200369	0.0225336	0.0195926		0.947664	1.23297	0.901825	0.989409	0.896381	0.948407	1.06658	0.927376
M1.100.71423.D7	0.477634	7.41e-05	0.0200369	437.772	34.5935	149.173	151.797	0.0120548
M2.0.7.3.23.E2	0.499735	1.38155e-05	0.0233959	448.627	29.6269	150.625	153.328	0.0155311
M2.0.7.3.23.E3	0.500129	1.29208e-05	0.0230511	458.275	30.07	145.926	148.843	0.015627			WT- no L	M1 - no L	M2 - no L	M3 - no L	WT +L	M1 + L	M2 + L	M3 + L		WT- no L	M1 - no L	M2 - no L	M3 - no L	WT +L	M1 + L	M2 + L	M3 + L
M2.0.7.3.23.E4	0.486972	1.48585e-05	0.022749	457.046	30.4693	142.687	145.423	0.01404		Average	0.0207389	0.0237972	0.0210746	0.0239712	0.0211269	0.0214641	0.0220444	0.0198358		1	1.14747	1.01618	1.15586	1	1.01596	1.04343	0.938887
M2.0.71423.E2	0.513233	0.00106007	0.0184573	334.844	37.554	213.027	211.752	0.02426		Standard Dev.	0.0014206	0.00212747	0.00226013	0.00216899	0.00232544	0.00186987	0.000815591	0.000611924		0.0684993	0.102583	0.10898	0.104586	0.11007	0.0885066	0.0386044	0.0289642
M2.0.71423.E3	0.524469	0.00059635	0.0200911	337.372	34.5002	216.387	215.817	0.0209244		N	6	6	6	6	6	6	6	6		6	6	6	6	6	6	6	6
M2.0.71423.E4	0.527697	0.000929046	0.0187029	339.004	37.061	216.845	215.817	0.0173548
M2.100.7.3.23.E5	0.499401	1.90835e-05	0.0227603	446.931	30.4542	151.374	154.333	0.013697			Carrying Capacity - compiled									Relative Carrying Capacity
M2.100.7.3.23.E6	0.507504	2.33456e-05	0.022323	447.378	31.0508	153.608	156.763	0.0143547			WT- no L	M1 - no L	M2 - no L	M3 - no L	WT +L	M1 + L	M2 + L	M3 + L		WT- no L	M1 - no L	M2 - no L	M3 - no L	WT +L	M1 + L	M2 + L	M3 + L
M2.100.7.3.23.E7	0.498131	2.89323e-05	0.0219057	445.254	31.6423	151.831	155.098	0.0142274			0.458148	0.482751	0.499735	0.137925	0.499711	0.555814	0.499401	0.448032		0.982894	1.03567	1.07211	0.295898	1.08159	1.20302	1.08092	0.969736
M2.100.71423.E5	0.481233	0.000184503	0.0204851	383.989	33.8366	176.141	178.002	0.0111989			0.461728	0.467189	0.500129	0.128598	0.492951	0.562684	0.507504	0.45249		0.990572	1.00229	1.07296	0.275888	1.06696	1.21789	1.09846	0.979385
M2.100.71423.E6	0.484894	0.000106887	0.0222586	378.267	31.1407	180.252	182.652	0.0134344			0.459647	0.486682	0.486972	0.126216	0.468723	0.552433	0.498131	0.392776		0.986109	1.04411	1.04473	0.270779	1.01452	1.1957	1.07817	0.850138
M2.100.71423.E7	0.491923	9.56e-05	0.0225336	379.234	30.7606	182.389	184.872	0.0140095			0.465457	0.478762	0.513233	0.0502315	0.449325	0.466425	0.481233	0.432666		0.998573	1.02712	1.10107	0.107765	0.972534	1.00955	1.0416	0.936478
M3.0.7.3.23.F2	0.137925	0.000127942	0.0243686	286.515	28.4443	63.9209	65.1731	0.0252082			0.4799	0.481123	0.524469	0.0442364	0.425516	0.455582	0.484894	0.450829		1.02956	1.03218	1.12517	0.094903	0.921001	0.986078	1.04952	0.975791
M3.0.7.3.23.F3	0.128598	8.74059e-05	0.0260835	279.61	26.5742	60.4877	61.6481	0.0226729			0.471853	0.474529	0.527697	0.0491814	0.435859	0.477634	0.491923	0.441651		1.01229	1.01804	1.1321	0.105512	0.94339	1.03381	1.06474	0.955926
M3.0.7.3.23.F4	0.126216	0.000116514	0.0252908	276.259	27.4071	59.7891	61.0031	0.0221261
M3.0.71423.F2	0.0502315	2.84e-05	0.0253911	294.497	27.2988	22.8795	23.382	0.00558737
M3.0.71423.F2.1	0.0442364	6.69e-05	0.0221741	292.796	31.2594	20.2221	20.697	0.00488529			WT- no L	M1 - no L	M2 - no L	M3 - no L	WT +L	M1 + L	M2 + L	M3 + L		WT- no L	M1 - no L	M2 - no L	M3 - no L	WT +L	M1 + L	M2 + L	M3 + L
M3.0.71423.F2.2	0.0491814	0.000110627	0.0205193	297.03	33.7803	22.2725	22.737	0.00519032		Average	0.466122	0.478506	0.508706	0.0893979	0.462014	0.511762	0.493848	0.436407		1	1.02657	1.09136	0.191791	1	1.10768	1.0689	0.944575
M3.100.7.3.23.F5	0.448032	8.74331e-05	0.0207055	412.526	33.4765	151.215	153.853	0.0147816		Standard Dev.	0.00834166	0.0068653	0.0158493	0.0456902	0.0303328	0.050128	0.00978461	0.0225698		0.0178959	0.0147285	0.0340024	0.098022	0.0656534	0.108499	0.0211782	0.0488508
M3.100.7.3.23.F6	0.45249	8.87789e-05	0.0204826	416.753	33.8408	150.81	153.373	0.0143755		N	6	6	6	6	6	6	6	6		6	6	6	6	6	6	6	6
M3.100.7.3.23.F7	0.392776	8.515e-05	0.0196633	429.041	35.2508	126.097	129.553	0.0157244
M3.100.71423.F5	0.432666	7.94e-05	0.0193221	445.272	35.8732	131.903	134.097	0.0106404
M3.100.71423.F6	0.450829	8.87e-05	0.0192486	443.343	36.0104	138.309	140.352	0.0105312
M3.100.71423.F7	0.441651	7.66e-05	0.0195926	441.966	35.378	136.093	138.282	0.0104742

[truncated: 14 more sheets: 0488_FMN_RawCurves, 0488_FMN_Params, 0701_pyrR_RawCurves, 0701_pyrR_Params, 1278_RawCurves, 1278_pyrR_params, 1286_pyrR_RawCurves, 1286_pyrR_params, 0408_glycine_RawCurves, 0408_glycine_params, 1069_TrpTbox_RawCurves, 1069_TrpTbox_params, 1847_guan_RawCurves, 1847_guan_params]
